# Supplementary material for: Ammonium 4,6-dioxo-2-sulfanylidene-1,3-diazinan-5-ide
Source: Acta Crystallogr Sect E Struct Rep Online. 2011 May 7;67(Pt 6):o1326. doi: 10.1107/S1600536811016722 (PMC3120410; doi:10.1107/S1600536811016722)
Supplement: Supplementary file 1 [file e-67-o1326-sup1.cif]

##############################################################################
#                                                                            #
# This CIF contains the data in a paper accepted for publication in          #
# Acta Crystallographica Section E. It conforms to the requirements of       #
# Notes for Authors for Acta Crystallographica Section E, and has been       #
# peer reviewed under the auspices of the IUCr Commission on Journals.       #
#                                                                            #
# Full details of the Crystallographic Information File format               #
# are given in the paper "The Crystallographic Information File (CIF):       #
# a New Standard Archive File for Crystallography" by S. R. Hall, F. H.      #
# Allen and I. D. Brown [Acta Cryst. (1991), A47, 655-685].                  #
#                                                                            #
# The current version of the core CIF dictionary is obtainable from          #
# ftp://ftp.iucr.org/pub/cif_core.dic.                                       #
#                                                                            #
# Software is freely available for graphical display of the structure(s)     #
# in this CIF. For information consult the CIF software page                 #
# http://www.iucr.org/resources/cif/software.                                #
#                                                                            #
# This file may be used for bona fide research purposes within the           #
# scientific community so long as proper attribution is given to the journal # 
# article from which it was obtained.                                        #
#                                                                            #
##############################################################################
data_I
_audit_creation_method     SHELXL-97
_chemical_name_systematic
;
Ammonium 4,6-dioxo-2-sulfanylidene-1,3-diazinan-5-ide
;
_chemical_name_common
;
Ammonium-2-thiobarbiturate
;
_chemical_formula_moiety     'H4 N +, C4 H3 N2 O2 S -'
_chemical_formula_sum     'C4 H7 N3 O2 S'
_chemical_formula_iupac     'N H4 +, C4 H3 N2 O2 S -'
_chemical_formula_weight     161.19
_chemical_melting_point     ?
_symmetry_cell_setting     monoclinic
_symmetry_space_group_name_H-M     'P 2/c'
_symmetry_space_group_name_Hall     '-P 2yc'
loop_
    _symmetry_equiv_pos_as_xyz
    'x, y, z'
    '-x, y, -z+1/2'
    '-x, -y, -z'
    'x, -y, z-1/2'
_cell_length_a     11.3308(4)
_cell_length_b     3.93960(10)
_cell_length_c     14.6945(5)
_cell_angle_alpha     90.00
_cell_angle_beta     98.6440(10)
_cell_angle_gamma     90.00
_cell_volume     648.49(4)
_cell_formula_units_Z     4
_cell_measurement_reflns_used     1604
_cell_measurement_theta_min     3.10
_cell_measurement_theta_max     28.30
_cell_measurement_temperature     200(2)
_exptl_crystal_description     'rod'
_exptl_crystal_colour     'colourless'
_exptl_crystal_size_max     0.534
_exptl_crystal_size_mid     0.188
_exptl_crystal_size_min     0.078
_exptl_crystal_density_diffrn     1.651
_exptl_crystal_density_meas     ?
_exptl_crystal_density_method     'not measured'
_exptl_crystal_F_000     336
_exptl_absorpt_coefficient_mu     0.436
_exptl_absorpt_correction_type     multi-scan
_exptl_absorpt_process_details
;
(SADABS; Bruker, 2008)
;
_exptl_absorpt_correction_T_min     0.8764
_exptl_absorpt_correction_T_max     1.0000
_exptl_special_details
;
;
_diffrn_ambient_temperature     200(2)
_diffrn_radiation_type     MoK\a
_diffrn_radiation_wavelength     0.71073
_diffrn_radiation_source     'fine-focus sealed tube'
_diffrn_radiation_monochromator     graphite
_diffrn_measurement_device_type     'Bruker APEXII CCD'
_diffrn_measurement_device     ?
_diffrn_measurement_method     '\f and \w'
_diffrn_reflns_number     6071
_diffrn_reflns_av_R_equivalents     0.0172
_diffrn_reflns_av_sigmaI/netI     0.0144
_diffrn_reflns_theta_min     1.82
_diffrn_reflns_theta_max     28.31
_diffrn_reflns_theta_full     28.31
_diffrn_measured_fraction_theta_max     0.994
_diffrn_measured_fraction_theta_full     0.994
_diffrn_reflns_limit_h_min     -14
_diffrn_reflns_limit_h_max     15
_diffrn_reflns_limit_k_min     -4
_diffrn_reflns_limit_k_max     5
_diffrn_reflns_limit_l_min     -16
_diffrn_reflns_limit_l_max     19
_refine_special_details
;
;
_reflns_number_total     1604
_reflns_number_gt     1476
_reflns_threshold_expression     I>2sigma(I)
_refine_ls_structure_factor_coef     Fsqd
_refine_ls_matrix_type     full
_refine_ls_R_factor_all     0.0262
_refine_ls_R_factor_gt     0.0233
_refine_ls_wR_factor_gt     0.0640
_refine_ls_wR_factor_ref     0.0668
_refine_ls_goodness_of_fit_ref     1.097
_refine_ls_restrained_S_all     1.097
_refine_ls_number_reflns     1604
_refine_ls_number_parameters     116
_refine_ls_number_restraints     0
_refine_ls_hydrogen_treatment     mixed
_refine_ls_weighting_scheme     calc
_refine_ls_weighting_details
         'calc w=1/[\s^2^(Fo^2^)+(0.0357P)^2^+0.2247P] where P=(Fo^2^+2Fc^2^)/3'
_atom_sites_solution_hydrogens     geom
_atom_sites_solution_primary     direct
_atom_sites_solution_secondary     difmap
_refine_ls_shift/su_max     0.001
_refine_ls_shift/su_mean     0.000
_refine_diff_density_max     0.331
_refine_diff_density_min     -0.202
_refine_ls_extinction_method     none
_refine_ls_extinction_coef     ?
_refine_ls_abs_structure_Flack     ?
loop_
    _atom_type_symbol
    _atom_type_description
    _atom_type_scat_dispersion_real
    _atom_type_scat_dispersion_imag
    _atom_type_scat_source
    'C' 'C' 0.0033 0.0016
                         'International Tables Vol C Tables 4.2.6.8 and 6.1.1.4'
    'H' 'H' 0.0000 0.0000
                         'International Tables Vol C Tables 4.2.6.8 and 6.1.1.4'
    'N' 'N' 0.0061 0.0033
                         'International Tables Vol C Tables 4.2.6.8 and 6.1.1.4'
    'O' 'O' 0.0106 0.0060
                         'International Tables Vol C Tables 4.2.6.8 and 6.1.1.4'
    'S' 'S' 0.1246 0.1234
                         'International Tables Vol C Tables 4.2.6.8 and 6.1.1.4'
_computing_data_collection     'APEX2 (Bruker, 2010)'
_computing_cell_refinement     'SAINT (Bruker, 2010)'
_computing_data_reduction     'SAINT (Bruker, 2010)'
_computing_structure_solution     'SHELXS97 (Sheldrick, 2008)'
_computing_structure_refinement     'SHELXL97 (Sheldrick, 2008)'
_computing_molecular_graphics
             'ORTEP-3 (Farrugia, 1997) and Mercury (Macrae <i>et al.</i>, 2006)'
_computing_publication_material
                            'SHELXL97 (Sheldrick, 2008) and PLATON (Spek, 2009)'
loop_
    _atom_site_type_symbol
    _atom_site_label
    _atom_site_fract_x
    _atom_site_fract_y
    _atom_site_fract_z
    _atom_site_U_iso_or_equiv
    _atom_site_adp_type
    _atom_site_calc_flag
    _atom_site_refinement_flags
    _atom_site_occupancy
    _atom_site_symmetry_multiplicity
    _atom_site_disorder_assembly
    _atom_site_disorder_group
    S S1 0.25562(2) 1.03184(7) 0.667084(17) 0.01875(10) Uani d . 1 1 . .
    O O1 0.05012(7) 0.4191(2) 0.39646(5) 0.02247(19) Uani d . 1 1 . .
    O O2 0.44635(7) 0.7956(3) 0.39645(6) 0.0262(2) Uani d . 1 1 . .
    N N1 0.34683(8) 0.8796(3) 0.51685(6) 0.01740(19) Uani d . 1 1 . .
    H H71 0.4077(15) 0.978(4) 0.5427(12) 0.027(4) Uiso d . 1 1 . .
    N N2 0.15417(8) 0.7040(2) 0.51663(6) 0.01649(19) Uani d . 1 1 . .
    H H72 0.0908(14) 0.678(4) 0.5433(10) 0.024(4) Uiso d . 1 1 . .
    C C1 0.25140(9) 0.8614(3) 0.56115(7) 0.0151(2) Uani d . 1 1 . .
    C C2 0.14770(9) 0.5599(3) 0.42919(7) 0.0160(2) Uani d . 1 1 . .
    C C3 0.24801(9) 0.5883(3) 0.38550(7) 0.0182(2) Uani d . 1 1 . .
    H H3 0.2466 0.4960 0.3256 0.022 Uiso calc R 1 1 . .
    C C4 0.35073(9) 0.7513(3) 0.42884(7) 0.0177(2) Uani d . 1 1 . .
    N N90 0.5000 0.4019(4) 0.2500 0.0202(3) Uani d S 1 2 . .
    H H901 0.5638(14) 0.272(4) 0.2710(11) 0.034(4) Uiso d . 1 1 . .
    H H902 0.4821(15) 0.527(4) 0.2944(11) 0.031(4) Uiso d . 1 1 . .
    N N91 0.0000 0.9763(4) 0.2500 0.0234(3) Uani d S 1 2 . .
    H H911 0.0284(17) 1.109(5) 0.2961(13) 0.048(5) Uiso d . 1 1 . .
    H H912 0.0539(19) 0.853(6) 0.2290(15) 0.064(6) Uiso d . 1 1 . .
loop_
    _atom_site_aniso_label
    _atom_site_aniso_U_11
    _atom_site_aniso_U_22
    _atom_site_aniso_U_33
    _atom_site_aniso_U_12
    _atom_site_aniso_U_13
    _atom_site_aniso_U_23
    S1 0.01756(15) 0.02527(16) 0.01378(14) 0.00002(10) 0.00348(10) -0.00417(9)
    O1 0.0173(4) 0.0325(4) 0.0175(4) -0.0085(3) 0.0023(3) -0.0039(3)
    O2 0.0176(4) 0.0417(5) 0.0209(4) -0.0090(4) 0.0085(3) -0.0104(4)
    N1 0.0138(4) 0.0247(5) 0.0139(4) -0.0039(4) 0.0025(3) -0.0034(4)
    N2 0.0136(4) 0.0234(5) 0.0130(4) -0.0027(3) 0.0037(3) -0.0001(3)
    C1 0.0153(4) 0.0169(5) 0.0131(4) 0.0005(4) 0.0020(4) 0.0017(4)
    C2 0.0159(4) 0.0190(5) 0.0127(5) -0.0013(4) 0.0007(4) 0.0012(4)
    C3 0.0184(5) 0.0237(5) 0.0128(5) -0.0030(4) 0.0031(4) -0.0022(4)
    C4 0.0167(5) 0.0228(5) 0.0141(4) -0.0014(4) 0.0043(4) -0.0012(4)
    N90 0.0193(6) 0.0243(7) 0.0170(6) 0.000 0.0032(5) 0.000
    N91 0.0251(7) 0.0260(7) 0.0204(7) 0.000 0.0074(6) 0.000
_geom_special_details
;
;
loop_
    _geom_bond_atom_site_label_1
    _geom_bond_atom_site_label_2
    _geom_bond_site_symmetry_2
    _geom_bond_distance
    _geom_bond_publ_flag
    S1 C1 . 1.6893(10) ?
    O1 C2 . 1.2656(13) ?
    O2 C4 . 1.2592(13) ?
    N1 C1 . 1.3452(14) ?
    N1 C4 . 1.3955(13) ?
    N1 H71 . 0.832(17) ?
    N2 C1 . 1.3453(13) ?
    N2 C2 . 1.3965(13) ?
    N2 H72 . 0.874(16) ?
    C2 C3 . 1.3914(15) ?
    C3 C4 . 1.3963(14) ?
    C3 H3 . 0.9500 ?
    N90 H901 . 0.902(17) ?
    N90 H902 . 0.866(17) ?
    N91 H911 . 0.88(2) ?
    N91 H912 . 0.87(2) ?
loop_
    _geom_angle_atom_site_label_1
    _geom_angle_atom_site_label_2
    _geom_angle_atom_site_label_3
    _geom_angle_site_symmetry_1
    _geom_angle_site_symmetry_3
    _geom_angle
    _geom_angle_publ_flag
    C1 N1 C4 . . 124.67(9) ?
    C1 N1 H71 . . 118.4(12) ?
    C4 N1 H71 . . 116.9(12) ?
    C1 N2 C2 . . 124.11(9) ?
    C1 N2 H72 . . 120.3(10) ?
    C2 N2 H72 . . 115.5(10) ?
    N1 C1 N2 . . 116.64(9) ?
    N1 C1 S1 . . 120.74(8) ?
    N2 C1 S1 . . 122.62(8) ?
    O1 C2 C3 . . 125.99(10) ?
    O1 C2 N2 . . 116.73(10) ?
    C3 C2 N2 . . 117.27(9) ?
    C2 C3 C4 . . 120.62(10) ?
    C2 C3 H3 . . 119.7 ?
    C4 C3 H3 . . 119.7 ?
    O2 C4 N1 . . 116.68(9) ?
    O2 C4 C3 . . 126.64(10) ?
    N1 C4 C3 . . 116.68(9) ?
    H901 N90 H902 . . 109.4(14) ?
    H911 N91 H912 . . 114.2(19) ?
loop_
    _geom_torsion_atom_site_label_1
    _geom_torsion_atom_site_label_2
    _geom_torsion_atom_site_label_3
    _geom_torsion_atom_site_label_4
    _geom_torsion_site_symmetry_1
    _geom_torsion_site_symmetry_2
    _geom_torsion_site_symmetry_3
    _geom_torsion_site_symmetry_4
    _geom_torsion
    _geom_torsion_publ_flag
    C4 N1 C1 N2 . . . . 0.76(16) ?
    C4 N1 C1 S1 . . . . -178.90(8) ?
    C2 N2 C1 N1 . . . . 0.48(16) ?
    C2 N2 C1 S1 . . . . -179.87(8) ?
    C1 N2 C2 O1 . . . . 179.70(10) ?
    C1 N2 C2 C3 . . . . -1.25(16) ?
    O1 C2 C3 C4 . . . . 179.77(11) ?
    N2 C2 C3 C4 . . . . 0.82(16) ?
    C1 N1 C4 O2 . . . . 178.58(11) ?
    C1 N1 C4 C3 . . . . -1.12(16) ?
    C2 C3 C4 O2 . . . . -179.40(12) ?
    C2 C3 C4 N1 . . . . 0.27(16) ?
loop_
    _geom_hbond_atom_site_label_D
    _geom_hbond_atom_site_label_H
    _geom_hbond_atom_site_label_A
    _geom_hbond_site_symmetry_A
    _geom_hbond_distance_DH
    _geom_hbond_distance_HA
    _geom_hbond_distance_DA
    _geom_hbond_angle_DHA
    N1 H71 O2 3_676 0.832(17) 1.971(17) 2.8025(12) 179.0(16)
    N2 H72 O1 3_566 0.874(16) 1.976(16) 2.8483(12) 175.7(15)
    N90 H901 S1 3_666 0.902(17) 2.426(16) 3.3252(8) 174.8(14)
    N90 H902 O2 . 0.866(17) 1.927(17) 2.7929(12) 177.7(16)
    N91 H911 O1 1_565 0.88(2) 1.90(2) 2.7622(13) 166.0(18)
    N91 H912 O1 2 0.87(2) 2.66(2) 3.0669(15) 110.0(16)
    N91 H912 S1 4_575 0.87(2) 2.62(2) 3.3069(3) 136.0(19)
data_global
_journal_date_recd_electronic     2011-04-11
_journal_date_accepted     2011-05-03
_journal_name_full     'Acta Crystallographica, Section E'
_journal_year     2011
_journal_volume     67
_journal_issue      6
_journal_page_first     o1326
_journal_page_last     o1326
_journal_paper_category     QO
_journal_coeditor_code     BQ2297
_publ_contact_author_name     'Dr Richard Betz'
_publ_contact_author_address
;
Department of Chemistry
Nelson Mandela Metropolitan University
Summerstrand Campus (South)
University Way
Summerstrand
PO Box 77000
Port Elizabeth
6031
South Africa
;
_publ_contact_author_email     'richard.betz@webmail.co.za'
_publ_contact_author_fax     '+27-41-504-4236'
_publ_contact_author_phone     '+27-41-504-4285'
_publ_section_title
;
Ammonium 4,6-dioxo-2-sulfanylidene-1,3-diazinan-5-ide
;
loop_
    _publ_author_name
    _publ_author_address
    'Betz, Richard'
;
Nelson Mandela Metropolitan University
Summerstrand Campus
Department of Chemistry
University Way
Summerstrand
PO Box 77000
Port Elizabeth 6031
South Africa
;
    'Gerber, Thomas'
;
Nelson Mandela Metropolitan University
Summerstrand Campus
Department of Chemistry
University Way
Summerstrand
PO Box 77000
Port Elizabeth 6031
South Africa
;
