# Supplementary material for: Ammonium 4,6-dioxo-2-sulfanylidene-1,3-diazinan-5-ide
Source: Acta Crystallogr Sect E Struct Rep Online. 2011 May 7;67(Pt 6):o1326. doi: 10.1107/S1600536811016722 (PMC3120410; doi:10.1107/S1600536811016722)
Supplement: Supplementary file 3 [file e-67-o1326-Isup3.hkl]

# 
# h,k,l, Fc-squared, Fo-squared, sigma(Fo-squared) and status flag 
# 
data_I
_shelx_title ' ba109_s in P2/c' 
_shelx_refln_list_code          4 
_shelx_F_calc_maximum       83.57 
_exptl_crystal_F_000       336.00 
_reflns_d_resolution_high  0.7494 
 
loop_ 
 _symmetry_equiv_pos_as_xyz 
 'x, y, z' 
 '-x, y, -z+1/2' 
 '-x, -y, -z' 
 'x, -y, z-1/2' 
 
_cell_length_a    11.3308 
_cell_length_b     3.9396 
_cell_length_c    14.6945 
_cell_angle_alpha  90.000 
_cell_angle_beta   98.644 
_cell_angle_gamma  90.000 
 
_shelx_F_squared_multiplier     1.000 
 
loop_ 
 _refln_index_h 
 _refln_index_k 
 _refln_index_l 
 _refln_F_squared_calc 
 _refln_F_squared_meas 
 _refln_F_squared_sigma 
 _refln_observed_status 
   1   0   0        3.32       -0.02      0.03 o 
   2   0   0     2183.35     2238.21    132.69 o 
   3   0   0       39.79       40.48      2.06 o 
   4   0   0     3098.31     3106.86     90.77 o 
   5   0   0       23.55       23.16      0.72 o 
   6   0   0      352.77      293.81     13.68 o 
   7   0   0       73.08       71.00      2.81 o 
   8   0   0     1495.20     1428.68     51.99 o 
   9   0   0       58.44       57.32      1.30 o 
  10   0   0     4629.43     4578.58     98.35 o 
  11   0   0       41.63       49.51      1.40 o 
  12   0   0      932.34      946.92     21.90 o 
  13   0   0       82.59       82.13      6.35 o 
  14   0   0       42.84       48.05      1.86 o 
   0   1   0      670.89      624.09     15.05 o 
   1   1   0      893.68      947.74     19.51 o 
   2   1   0     2473.03     2454.54     46.18 o 
   3   1   0     1841.86     1792.69     40.90 o 
   4   1   0     1147.93     1059.05     14.68 o 
   5   1   0       67.99       53.57      1.33 o 
   6   1   0      857.77      822.90     15.52 o 
   7   1   0      113.92      108.51      1.88 o 
   8   1   0      659.46      659.91     14.30 o 
   9   1   0      250.00      250.97      4.28 o 
  10   1   0      150.24      147.92      3.16 o 
  11   1   0      588.06      607.37      9.41 o 
  12   1   0      375.39      380.70     12.83 o 
  13   1   0       98.88      100.72      2.74 o 
  14   1   0      136.14      139.31      8.89 o 
   0   2   0      773.57      728.21     21.87 o 
   1   2   0      618.77      656.25     11.26 o 
   2   2   0      656.54      610.67      9.43 o 
   3   2   0      163.40      152.64      3.40 o 
   4   2   0     2166.76     2236.64     70.89 o 
   5   2   0        8.32       10.02      0.88 o 
   6   2   0      657.07      682.70     16.89 o 
   7   2   0       24.56       20.61      0.70 o 
   8   2   0      780.86      774.29     21.85 o 
   9   2   0      193.44      197.45      7.23 o 
  10   2   0       55.11       56.05      3.30 o 
  11   2   0       13.13       11.54      1.59 o 
  12   2   0      212.81      228.69     14.20 o 
  13   2   0       38.74       40.92      1.55 o 
   0   3   0      120.70      111.51      1.67 o 
   1   3   0      123.13      126.00      1.21 o 
   2   3   0      217.87      200.83      4.36 o 
   3   3   0        2.79        2.57      0.45 o 
   4   3   0      268.66      261.36      7.39 o 
   5   3   0        1.89        2.09      0.50 o 
   6   3   0       78.58       80.64      2.24 o 
   7   3   0       38.92       39.87      1.54 o 
   8   3   0      211.13      208.63      4.95 o 
   9   3   0       95.43       99.16      1.72 o 
  10   3   0        2.38        3.19      0.78 o 
  11   3   0        4.68        3.98      1.02 o 
  12   3   0      107.65      105.42      6.61 o 
   0   4   0       47.12       46.35      2.75 o 
   1   4   0        0.19       -0.15      0.71 o 
   2   4   0       29.45       27.96      1.24 o 
   3   4   0        0.00        0.01      0.75 o 
   4   4   0       12.57       13.24      1.43 o 
   5   4   0        4.65        4.80      1.22 o 
   6   4   0        3.73        4.60      0.87 o 
   7   4   0       85.89       85.61      1.86 o 
   8   4   0       25.33       26.51      1.64 o 
   9   4   0        0.35        1.78      1.03 o 
   0   5   0       95.61      102.65      3.81 o 
   1   5   0        0.08        1.26      1.41 o 
   2   5   0        0.03        1.44      1.38 o 
   3   5   0        0.00        1.65      1.46 o 
   4   5   0      173.06      171.94      8.32 o 
 -14   1   1       17.60       16.22      2.67 o 
 -13   1   1        0.03        0.31      0.53 o 
 -12   1   1       45.45       45.41      2.00 o 
 -11   1   1      102.94      101.20      2.18 o 
 -10   1   1       59.37       58.63      1.56 o 
  -9   1   1      836.50      857.86     13.70 o 
  -8   1   1       42.10       43.81      1.02 o 
  -7   1   1      227.13      265.88      5.18 o 
  -6   1   1      427.81      422.38      8.28 o 
  -5   1   1      274.85      279.56      4.60 o 
  -4   1   1      391.44      437.90      8.93 o 
  -3   1   1      146.56      128.05      2.50 o 
  -2   1   1      923.69      926.17     15.27 o 
  -1   1   1     2611.60     2443.84     41.42 o 
   0   1   1      269.29      279.86      4.98 o 
   1   1   1     6245.63     6138.29    123.16 o 
   2   1   1       58.24       74.02      1.67 o 
   3   1   1       87.16       93.44      2.48 o 
   4   1   1      473.86      520.54     10.99 o 
   5   1   1      616.58      680.61     21.05 o 
   6   1   1       33.85       41.53      1.46 o 
   7   1   1        2.89        2.24      0.35 o 
   8   1   1       98.64       89.26      2.24 o 
   9   1   1       78.12       79.80      2.28 o 
  10   1   1      103.79      104.20      2.91 o 
  11   1   1      664.21      656.54     21.13 o 
  12   1   1       18.73       18.19      0.87 o 
  13   1   1        3.50        4.61      0.63 o 
  14   1   1       48.64       46.25      4.17 o 
 -13   2   1       95.86       98.59      9.01 o 
 -12   2   1       71.90       78.57      5.33 o 
 -11   2   1        1.44        1.54      0.73 o 
 -10   2   1        1.05        0.76      0.60 o 
  -9   2   1       59.51       62.32      3.22 o 
  -8   2   1      177.82      186.48      7.76 o 
  -7   2   1       77.45       64.89      1.89 o 
  -6   2   1       81.37       85.91      2.25 o 
  -5   2   1       21.44       24.48      1.17 o 
  -4   2   1      826.65      877.92     23.97 o 
  -3   2   1      243.02      239.75      5.43 o 
  -2   2   1       46.91       40.98      0.87 o 
  -1   2   1        2.22        1.05      0.17 o 
   0   2   1      383.22      366.35      6.27 o 
   1   2   1        8.72        8.72      0.37 o 
   2   2   1     1493.89     1543.96     30.49 o 
   3   2   1      229.27      219.40      5.63 o 
   4   2   1       12.54       24.84      0.63 o 
   5   2   1      170.22      184.15      4.53 o 
   6   2   1      243.85      244.59      5.55 o 
   7   2   1      136.02      130.19      2.41 o 
   8   2   1      109.60      112.86      3.89 o 
   9   2   1       10.15        9.89      1.22 o 
  10   2   1       21.47       19.68      1.92 o 
  11   2   1        3.27        2.94      0.75 o 
  12   2   1       40.52       41.07      6.07 o 
  13   2   1        0.01       -0.15      0.81 o 
 -12   3   1       41.56       42.38      1.93 o 
 -11   3   1       16.91       18.66      1.51 o 
 -10   3   1        1.93        1.70      0.89 o 
  -9   3   1        2.34        1.43      0.64 o 
  -8   3   1      117.58      117.97      3.29 o 
  -7   3   1       20.87       20.11      0.92 o 
  -6   3   1      203.23      213.26      5.95 o 
  -5   3   1       43.36       43.78      1.39 o 
  -4   3   1       44.79       39.36      1.87 o 
  -3   3   1      113.62      118.87      3.74 o 
  -2   3   1      549.07      525.33     13.88 o 
  -1   3   1        9.39       13.09      0.57 o 
   0   3   1       20.43       17.44      0.69 o 
   1   3   1       60.74       57.94      1.17 o 
   2   3   1      458.07      458.65     11.11 o 
   3   3   1       53.21       52.38      1.47 o 
   4   3   1      142.85      138.15      4.00 o 
   5   3   1      127.77      124.98      4.92 o 
   6   3   1       90.06       86.72      3.01 o 
   7   3   1      298.65      287.78      8.18 o 
   8   3   1      227.42      223.28      6.72 o 
   9   3   1        1.10        1.88      0.74 o 
  10   3   1       79.82       86.98      3.72 o 
  11   3   1        6.07        7.31      0.91 o 
  12   3   1      105.80      118.75      3.48 o 
  -9   4   1      138.28      142.27      2.65 o 
  -8   4   1       83.04       86.24      2.19 o 
  -7   4   1       66.70       66.53      1.74 o 
  -6   4   1        0.02       -0.75      0.89 o 
  -5   4   1      119.22      123.90      4.65 o 
  -4   4   1      311.39      315.77      9.74 o 
  -3   4   1      242.29      243.08      6.59 o 
  -2   4   1        1.45        1.01      0.76 o 
  -1   4   1       45.11       48.34      1.93 o 
   0   4   1       85.15       87.23      1.74 o 
   1   4   1      145.46      145.60      2.61 o 
   2   4   1       84.02       86.21      2.88 o 
   3   4   1       16.44       17.32      1.18 o 
   4   4   1       74.28       83.27      3.37 o 
   5   4   1       48.97       46.76      1.65 o 
   6   4   1      166.39      173.10      5.67 o 
   7   4   1      158.42      159.39      6.92 o 
   8   4   1       43.08       44.45      1.79 o 
   9   4   1        4.10        3.20      1.08 o 
  -4   5   1       21.57       27.34      2.25 o 
  -3   5   1       77.95       82.79      4.32 o 
  -2   5   1       73.22       76.19      2.43 o 
  -1   5   1       19.28       21.92      1.90 o 
   0   5   1      168.90      180.05      3.13 o 
   1   5   1       13.39       16.91      1.68 o 
   2   5   1      154.20      158.47      8.90 o 
   3   5   1       39.86       38.36      2.93 o 
   4   5   1      115.24      120.13      5.35 o 
 -15   0   2       69.64       82.81      3.59 o 
 -14   0   2        3.21        2.97      2.05 o 
 -13   0   2      758.24      788.27     23.39 o 
 -12   0   2        6.23        4.62      0.74 o 
 -11   0   2       95.07       97.95      4.12 o 
 -10   0   2     1206.44     1234.20     31.72 o 
  -9   0   2      154.52      157.57      4.00 o 
  -8   0   2       84.86       94.49      3.07 o 
  -7   0   2     2431.47     2419.31     96.76 o 
  -6   0   2      256.64      294.25     19.25 o 
  -4   0   2     4871.41     4770.90    137.49 o 
  -3   0   2     6983.78     7331.28    396.24 o 
  -2   0   2     1197.03     1070.40     21.92 o 
  -1   0   2       72.45       46.98     27.82 o 
   0   0   2     2330.60     1606.23   1181.06 o 
   1   0   2       40.35       38.32      6.36 o 
   2   0   2      604.14      510.36      2.64 o 
   3   0   2     5642.51     5642.57     82.24 o 
   4   0   2     5752.80     5526.17    109.46 o 
   5   0   2        0.36        1.68      0.33 o 
   6   0   2      962.41      992.20     32.52 o 
   7   0   2     1638.13     1653.89     50.83 o 
   8   0   2      429.97      430.38      9.58 o 
   9   0   2       16.01       15.53      1.24 o 
  10   0   2      159.41      170.63      5.13 o 
  11   0   2        9.02        7.77      0.73 o 
  12   0   2      115.05      120.08      4.56 o 
  13   0   2      358.70      377.81     13.58 o 
  14   0   2      215.91      240.59     10.56 o 
 -14   1   2       28.04       28.47      2.68 o 
 -13   1   2       62.15       70.34      1.65 o 
 -12   1   2       29.05       30.17      1.69 o 
 -11   1   2      786.87      826.76     11.35 o 
 -10   1   2       13.35       11.22      0.89 o 
  -9   1   2     1787.00     1814.54     36.73 o 
  -8   1   2       25.56       28.82      0.77 o 
  -7   1   2     2500.74     2579.17     42.39 o 
  -6   1   2      332.18      325.97      8.20 o 
  -5   1   2     1281.73     1319.54     27.12 o 
  -4   1   2       22.86       35.91      0.66 o 
  -3   1   2     1802.97     1827.48     33.77 o 
  -2   1   2      883.50      929.98     13.79 o 
  -1   1   2      912.53     1041.86     12.72 o 
   0   1   2      528.45      569.71     12.07 o 
   2   1   2       46.41       53.21      1.19 o 
   3   1   2     1671.29     1819.32     56.62 o 
   4   1   2     1229.61     1216.40     25.90 o 
   5   1   2     2749.52     2781.31     85.26 o 
   6   1   2       36.89       32.43      1.69 o 
   7   1   2       21.18       19.59      0.83 o 
   8   1   2      557.06      528.73     14.66 o 
   9   1   2      696.28      686.52     21.32 o 
  10   1   2      238.90      241.72      6.08 o 
  11   1   2      471.62      462.46     15.03 o 
  12   1   2       13.70       12.61      0.99 o 
  13   1   2      372.35      397.20      9.57 o 
  14   1   2      180.18      188.94      4.60 o 
 -13   2   2       52.55       52.13      6.12 o 
 -12   2   2        9.99        9.81      1.68 o 
 -11   2   2      415.01      421.97     19.32 o 
 -10   2   2       33.12       32.47      2.17 o 
  -9   2   2      158.67      159.41      6.91 o 
  -8   2   2      626.55      607.12     21.41 o 
  -7   2   2      381.75      338.93      8.41 o 
  -6   2   2       93.60       92.86      2.80 o 
  -5   2   2      402.31      378.46     13.94 o 
  -4   2   2      416.98      370.36      7.77 o 
  -3   2   2      284.74      261.47      5.32 o 
  -2   2   2      264.14      280.83      6.01 o 
  -1   2   2      493.93      486.09     10.13 o 
   0   2   2     1441.54     1415.77     86.86 o 
   1   2   2      440.90      414.88     29.24 o 
   2   2   2     1559.61     1540.29     34.77 o 
   3   2   2      235.83      219.72      6.72 o 
   4   2   2      110.58       89.79      2.32 o 
   5   2   2      387.61      366.11     11.62 o 
   6   2   2      116.25      111.45      2.39 o 
   7   2   2       85.87       93.36      2.09 o 
   8   2   2       46.15       46.64      1.75 o 
   9   2   2      114.16      111.44      3.96 o 
  10   2   2      258.01      257.54      9.71 o 
  11   2   2       13.70       16.28      2.40 o 
  12   2   2      592.94      604.53     16.76 o 
  13   2   2       27.12       25.17      1.39 o 
 -12   3   2        8.71       10.19      1.76 o 
 -11   3   2      203.73      219.01      3.10 o 
 -10   3   2       39.85       58.19     11.96 o 
  -9   3   2       37.11       36.43      1.33 o 
  -8   3   2       46.06       44.56      2.37 o 
  -7   3   2       32.68       28.99      1.00 o 
  -6   3   2        0.01       -0.17      0.49 o 
  -5   3   2      223.95      221.03      7.17 o 
  -4   3   2      449.71      453.36     14.12 o 
  -3   3   2      309.52      306.92      8.19 o 
  -2   3   2       72.23       72.17      1.52 o 
  -1   3   2      489.63      425.96     15.39 o 
   0   3   2      361.00      373.79     10.62 o 
   1   3   2      161.66      152.63      3.98 o 
   2   3   2      108.58      102.18      2.59 o 
   3   3   2       14.70       16.91      1.39 o 
   4   3   2      122.29      116.73      4.20 o 
   5   3   2      185.07      180.13      6.50 o 
   6   3   2      255.11      256.10      7.28 o 
   7   3   2       44.02       48.73      1.53 o 
   8   3   2      354.04      338.70     12.45 o 
   9   3   2      182.23      189.41      5.74 o 
  10   3   2       86.97       89.38      1.75 o 
  11   3   2       10.74       11.80      0.98 o 
  -9   4   2        0.04       -0.72      1.04 o 
  -8   4   2        0.14        0.45      1.01 o 
  -7   4   2       89.29       96.04      3.75 o 
  -6   4   2       60.41       59.42      1.63 o 
  -5   4   2      123.51      126.97      4.91 o 
  -4   4   2       61.70       60.43      2.25 o 
  -3   4   2      311.14      315.65     10.67 o 
  -2   4   2      241.97      245.21      6.44 o 
  -1   4   2       17.29       16.44      0.95 o 
   0   4   2       94.74       97.26      2.47 o 
   1   4   2       72.71       73.01      2.00 o 
   2   4   2       16.93       15.78      0.90 o 
   3   4   2        0.87        1.09      0.61 o 
   4   4   2      120.09      121.63      2.63 o 
   5   4   2      181.95      179.68      4.98 o 
   6   4   2       82.06       82.71      1.70 o 
   7   4   2       62.02       62.79      1.66 o 
   8   4   2      152.92      154.21      4.01 o 
   9   4   2       22.32       25.20      1.66 o 
  -4   5   2        2.29        3.68      1.58 o 
  -3   5   2       26.04       33.08      3.77 o 
  -2   5   2        5.82        8.84      1.59 o 
  -1   5   2        0.84        0.39      1.38 o 
   0   5   2       97.79      104.89      2.69 o 
   1   5   2        4.04        4.22      1.51 o 
   2   5   2       27.72       29.56      1.95 o 
   3   5   2       30.92       34.54      1.97 o 
   4   5   2       10.21        9.43      1.07 o 
 -14   1   3        3.14        2.98      0.88 o 
 -13   1   3        5.17        2.57      1.07 o 
 -12   1   3        8.18        5.95      1.25 o 
 -11   1   3       34.77       33.89      2.21 o 
 -10   1   3       71.55       72.21      2.47 o 
  -9   1   3      780.72      791.55     16.91 o 
  -8   1   3       16.27       14.02      0.87 o 
  -7   1   3       12.54       21.11      0.61 o 
  -6   1   3      138.01      151.12      4.36 o 
  -5   1   3      403.19      481.83     17.63 o 
  -4   1   3       54.00       60.49      1.29 o 
  -3   1   3      232.49      268.01      6.31 o 
  -2   1   3      609.38      622.46     11.24 o 
  -1   1   3       67.62       83.44      0.87 o 
   0   1   3      423.61      446.70      8.31 o 
   1   1   3     6833.54     6770.91    156.10 o 
   2   1   3        1.17        0.87      0.24 o 
   3   1   3       96.52      116.95      4.13 o 
   4   1   3      198.28      199.19      2.65 o 
   5   1   3      266.12      302.85      7.16 o 
   6   1   3        1.17        1.93      0.40 o 
   7   1   3        7.89        5.59      0.50 o 
   8   1   3       40.48       41.15      1.23 o 
   9   1   3        2.43        2.91      0.53 o 
  10   1   3        0.32        0.00      0.46 o 
  11   1   3      317.79      314.59      9.70 o 
  12   1   3        1.27        0.29      0.53 o 
  13   1   3       15.06       14.04      0.89 o 
  14   1   3       54.40       65.24      1.47 o 
 -13   2   3       88.65       87.52      8.47 o 
 -12   2   3       17.60       16.18      2.31 o 
 -11   2   3       79.38       78.95      4.82 o 
 -10   2   3        0.05       -0.40      0.60 o 
  -9   2   3      170.72      170.74      6.47 o 
  -8   2   3     1070.14     1050.16     39.97 o 
  -7   2   3      263.34      258.61      6.43 o 
  -6   2   3        0.05        0.25      0.39 o 
  -5   2   3      180.71      182.15      5.67 o 
  -4   2   3        1.96        1.43      0.26 o 
  -3   2   3      318.24      314.38      7.53 o 
  -2   2   3       23.29       23.19      1.06 o 
  -1   2   3      938.88      932.54     27.65 o 
   0   2   3      143.31      153.83      5.34 o 
   1   2   3      169.00      160.15      6.38 o 
   2   2   3     1794.44     1886.01     67.22 o 
   3   2   3      950.41      977.49     48.39 o 
   4   2   3      403.41      424.43      9.97 o 
   5   2   3       27.42       25.73      0.77 o 
   6   2   3       47.56       47.61      0.73 o 
   7   2   3      249.90      220.59      4.95 o 
   8   2   3      186.82      163.31      5.37 o 
   9   2   3      183.58      164.04      5.21 o 
  10   2   3        4.48        4.48      0.58 o 
  11   2   3       99.58      100.81      1.99 o 
  12   2   3      389.35      410.59      6.67 o 
  13   2   3       97.54      106.26      9.17 o 
 -12   3   3      134.09      140.43      2.76 o 
 -11   3   3      200.93      212.72      3.92 o 
 -10   3   3       26.36       23.66      1.77 o 
  -9   3   3        4.78        4.56      0.81 o 
  -8   3   3       77.17       76.46      4.66 o 
  -7   3   3        4.38        5.07      0.62 o 
  -6   3   3        8.59        9.81      0.78 o 
  -5   3   3       95.82      100.71      4.95 o 
  -4   3   3       71.97       77.98      2.83 o 
  -3   3   3      709.99      700.10     17.37 o 
  -2   3   3      292.65      278.80      6.18 o 
  -1   3   3      235.61      234.64     11.67 o 
   0   3   3       82.44       78.14      4.36 o 
   1   3   3      141.41      135.36      3.87 o 
   2   3   3       11.61       11.07      0.72 o 
   3   3   3      134.90      132.41      3.68 o 
   4   3   3       47.61       48.07      1.36 o 
   5   3   3      277.92      277.80      9.06 o 
   6   3   3        1.74        3.63      0.57 o 
   7   3   3      173.53      169.56      6.25 o 
   8   3   3      107.72      100.49      3.60 o 
   9   3   3      191.90      193.40      5.65 o 
  10   3   3       61.62       64.47      2.86 o 
  11   3   3        0.22        0.58      0.80 o 
  -9   4   3       48.18       52.29      2.06 o 
  -8   4   3        0.33        0.97      1.02 o 
  -7   4   3      272.09      276.17      4.56 o 
  -6   4   3      105.36      110.41      4.20 o 
  -5   4   3       73.28       77.82      4.57 o 
  -4   4   3        0.47        1.57      1.22 o 
  -3   4   3        8.65        9.39      1.23 o 
  -2   4   3        0.88        0.36      0.83 o 
  -1   4   3      386.37      385.81     11.61 o 
   0   4   3       79.82       78.64      1.56 o 
   1   4   3      163.11      167.31      2.95 o 
   2   4   3        1.87        1.25      0.62 o 
   3   4   3      430.16      433.75     11.80 o 
   4   4   3       21.65       22.32      1.03 o 
   5   4   3       62.40       64.98      1.52 o 
   6   4   3        0.36        0.51      0.78 o 
   7   4   3        1.11        2.07      0.85 o 
   8   4   3       47.76       49.06      1.76 o 
   9   4   3      129.70      142.44      4.26 o 
  -4   5   3        3.78        4.46      2.49 o 
  -3   5   3       65.85       76.49      4.28 o 
  -2   5   3       36.16       38.16      2.84 o 
  -1   5   3       20.96       28.91      2.31 o 
   0   5   3       75.61       76.21      2.48 o 
   1   5   3      111.79      120.46      6.19 o 
   2   5   3       84.53       82.65      3.87 o 
   3   5   3       21.73       26.45      1.48 o 
 -15   0   4       35.03       25.23     13.51 o 
 -14   0   4      578.61      645.11     53.82 o 
 -13   0   4        7.42        7.74      0.80 o 
 -12   0   4        4.14        5.22      0.86 o 
 -11   0   4      270.54      281.73     11.46 o 
 -10   0   4      953.83      968.95     60.36 o 
  -9   0   4      515.41      490.23     28.27 o 
  -8   0   4        0.77        0.87      0.53 o 
  -7   0   4       13.09        7.06      0.62 o 
  -6   0   4     4977.64     5652.72    116.47 o 
  -5   0   4      842.47      868.98      3.46 o 
  -4   0   4     2308.61     2678.70     89.99 o 
  -3   0   4        1.84        2.11      0.48 o 
  -2   0   4      692.05      609.88     19.94 o 
  -1   0   4     2253.56     2391.01     93.54 o 
   1   0   4     2129.13     2272.47    111.65 o 
   2   0   4      290.02      258.17      9.36 o 
   3   0   4       65.36       61.01      0.81 o 
   4   0   4     1249.36     1344.94     45.89 o 
   5   0   4      807.32      733.78     40.40 o 
   6   0   4     2429.33     2678.11     46.98 o 
   7   0   4      153.77      132.77      2.57 o 
   8   0   4       98.99       94.98      3.34 o 
   9   0   4      596.01      581.45     14.20 o 
  10   0   4      327.92      320.53     14.37 o 
  11   0   4      355.91      352.28     14.97 o 
  12   0   4       81.82       78.00      3.84 o 
  13   0   4       20.13       20.94      1.53 o 
  14   0   4      107.64      125.33      4.76 o 
 -14   1   4       45.46       48.27      6.70 o 
 -13   1   4      115.18      118.56      9.61 o 
 -12   1   4      271.27      274.05     13.78 o 
 -11   1   4       11.70       11.36      1.13 o 
 -10   1   4       39.56       44.66      1.74 o 
  -9   1   4        3.30        3.40      0.55 o 
  -8   1   4       67.34       72.53      1.62 o 
  -7   1   4      206.42      181.37      7.87 o 
  -6   1   4      508.16      512.75     13.17 o 
  -5   1   4      189.85      197.32      4.48 o 
  -4   1   4       44.61       40.10      0.80 o 
  -3   1   4     5344.66     5506.22    101.81 o 
  -2   1   4      839.41      908.26     23.01 o 
  -1   1   4      398.37      430.70      6.77 o 
   0   1   4      227.75      252.44      7.04 o 
   1   1   4     1751.42     1759.72     34.23 o 
   2   1   4        9.81       10.75      0.60 o 
   3   1   4        0.15        3.13      0.30 o 
   4   1   4      142.99      147.83      2.83 o 
   5   1   4     1353.60     1243.98     28.26 o 
   6   1   4        2.03        1.74      0.42 o 
   7   1   4      891.05      876.32     26.47 o 
   8   1   4       69.85       83.22      2.88 o 
   9   1   4      162.27      163.30      4.85 o 
  10   1   4       76.17       70.51      1.54 o 
  11   1   4      114.18      110.31      2.15 o 
  12   1   4       15.82       12.76      1.51 o 
  13   1   4      134.75      140.56      3.91 o 
 -13   2   4      108.51      103.62      7.70 o 
 -12   2   4        9.47        9.80      1.60 o 
 -11   2   4      401.28      410.04     15.80 o 
 -10   2   4      450.99      450.17     16.42 o 
  -9   2   4        2.16        1.37      0.50 o 
  -8   2   4      910.76      923.25     30.20 o 
  -7   2   4      359.86      353.63     10.38 o 
  -6   2   4      390.46      364.58      9.67 o 
  -5   2   4      245.95      251.16      5.00 o 
  -4   2   4       65.22       62.42      1.58 o 
  -3   2   4     1148.90     1172.86     39.32 o 
  -2   2   4       39.25       33.65      1.32 o 
  -1   2   4     2171.82     2166.69     67.34 o 
   0   2   4      279.05      257.17     11.34 o 
   1   2   4       71.12       69.04      2.06 o 
   2   2   4     2576.22     2681.78    135.05 o 
   3   2   4      538.28      529.93     24.70 o 
   4   2   4        7.75        8.06      0.62 o 
   5   2   4      479.04      431.84     12.58 o 
   6   2   4       41.60       41.33      1.05 o 
   7   2   4      491.03      454.52     11.64 o 
   8   2   4       55.27       44.33      2.39 o 
   9   2   4      974.08      911.15     22.73 o 
  10   2   4       88.39       95.96      2.61 o 
  11   2   4       52.10       52.39      1.21 o 
  12   2   4      108.34      112.45      1.84 o 
  13   2   4      140.81      137.55     22.82 o 
 -12   3   4       85.45       86.55      2.37 o 
 -11   3   4       84.93       93.27     11.19 o 
 -10   3   4       90.59       88.11      4.81 o 
  -9   3   4      155.75      151.86      5.00 o 
  -8   3   4       50.25       49.73      1.45 o 
  -7   3   4      904.75      870.50     42.79 o 
  -6   3   4       93.59       93.31      4.12 o 
  -5   3   4      239.13      239.70     11.76 o 
  -4   3   4      187.14      187.13      6.50 o 
  -3   3   4      257.52      245.89      7.39 o 
  -2   3   4      518.39      520.97     23.15 o 
  -1   3   4      257.96      247.81      9.16 o 
   0   3   4        1.94        1.97      0.51 o 
   1   3   4      518.64      504.52     12.23 o 
   2   3   4      115.17      109.73      3.59 o 
   3   3   4     1117.00     1087.66     41.73 o 
   4   3   4        6.24        5.02      0.49 o 
   5   3   4      623.80      618.68     20.28 o 
   6   3   4      127.82      116.19      3.88 o 
   7   3   4       90.25       85.34      3.17 o 
   8   3   4       63.55       58.42      2.08 o 
   9   3   4      193.09      191.29      5.06 o 
  10   3   4        0.04        0.39      0.73 o 
  11   3   4      128.62      123.40      5.24 o 
  -9   4   4      226.76      223.89      7.36 o 
  -8   4   4        0.07        0.76      1.03 o 
  -7   4   4      209.16      206.28      2.97 o 
  -6   4   4        0.10        1.02      1.33 o 
  -5   4   4        9.98       10.48      1.06 o 
  -4   4   4       16.49       15.14      1.34 o 
  -3   4   4      102.43      104.39      7.30 o 
  -2   4   4      158.40      155.87      5.36 o 
  -1   4   4       68.06       65.80      1.64 o 
   0   4   4       31.49       31.15      0.97 o 
   1   4   4      772.17      769.55     15.80 o 
   2   4   4       13.04        9.15      0.79 o 
   3   4   4      193.16      201.14      4.10 o 
   4   4   4        5.05        3.75      0.64 o 
   5   4   4      133.21      136.79      3.02 o 
   6   4   4        3.76        2.73      0.70 o 
   7   4   4       17.90       20.05      1.26 o 
   8   4   4       37.99       37.77      2.38 o 
  -3   5   4       21.15       20.49      2.56 o 
  -2   5   4       30.44       33.50      2.10 o 
  -1   5   4      137.69      147.24      4.91 o 
   0   5   4      125.51      132.15      7.83 o 
   1   5   4       92.46       94.50      4.17 o 
   2   5   4       55.97       56.57      3.33 o 
   3   5   4       19.04       20.90      2.45 o 
 -14   1   5        4.71        4.85      1.66 o 
 -13   1   5        0.36        0.37      0.60 o 
 -12   1   5      348.99      350.45     17.15 o 
 -11   1   5        8.50        7.11      1.10 o 
 -10   1   5       22.69       16.18      1.67 o 
  -9   1   5        0.58        0.88      0.52 o 
  -8   1   5        0.25        0.77      0.49 o 
  -7   1   5       14.87       20.40      0.83 o 
  -6   1   5      632.79      690.78     24.33 o 
  -5   1   5      447.90      521.06     13.97 o 
  -4   1   5        7.53        6.63      0.46 o 
  -3   1   5      447.54      480.75     12.73 o 
  -2   1   5     1480.85     1637.01     38.36 o 
  -1   1   5        0.19       -0.16      0.27 o 
   0   1   5      679.95      742.92     16.67 o 
   1   1   5       90.66       92.20      2.79 o 
   2   1   5       71.36       82.55      2.68 o 
   3   1   5       30.65       28.67      0.82 o 
   4   1   5      956.63      976.14     25.84 o 
   5   1   5      681.93      719.14     11.58 o 
   6   1   5        0.67        0.57      0.42 o 
   7   1   5      118.68      118.98      3.87 o 
   8   1   5      301.20      267.69      8.55 o 
   9   1   5       60.93       52.50      1.49 o 
  10   1   5       67.93       60.10      1.86 o 
  11   1   5        1.19        0.92      0.56 o 
  12   1   5        1.29        0.69      0.58 o 
  13   1   5        1.73        1.83      0.66 o 
 -13   2   5       43.37       37.89      6.80 o 
 -12   2   5        9.36        6.53      2.01 o 
 -11   2   5        3.39        1.78      0.81 o 
 -10   2   5      389.17      393.48     15.76 o 
  -9   2   5        0.00       -0.32      0.49 o 
  -8   2   5      339.19      344.49     11.30 o 
  -7   2   5       89.50       92.22      2.42 o 
  -6   2   5      209.17      206.05      5.89 o 
  -5   2   5      529.76      545.39      8.82 o 
  -4   2   5        5.96        4.16      0.44 o 
  -3   2   5      365.80      388.68     14.29 o 
  -2   2   5      107.73      119.34      3.87 o 
  -1   2   5        2.27        0.62      0.31 o 
   0   2   5      303.92      301.09      9.65 o 
   1   2   5        4.75        2.71      0.33 o 
   2   2   5     1062.19     1131.43     50.22 o 
   3   2   5        6.19        6.98      0.53 o 
   4   2   5       22.73       26.56      0.87 o 
   5   2   5      399.96      407.20     15.54 o 
   6   2   5      129.33      122.26      3.77 o 
   7   2   5        1.12        0.25      0.44 o 
   8   2   5        5.93        6.95      0.95 o 
   9   2   5        4.78        1.77      0.53 o 
  10   2   5      148.91      144.60      4.15 o 
  11   2   5       27.15       31.72      1.45 o 
  12   2   5       37.11       32.36      3.57 o 
 -12   3   5       23.35       26.66      1.84 o 
 -11   3   5        0.80        0.76      0.85 o 
 -10   3   5      119.15      114.74      6.91 o 
  -9   3   5       39.93       37.41      1.96 o 
  -8   3   5      621.32      613.98     26.64 o 
  -7   3   5      808.59      791.56     17.86 o 
  -6   3   5      471.17      456.81     10.78 o 
  -5   3   5       18.04       14.33      1.75 o 
  -4   3   5       39.98       38.16      2.42 o 
  -3   3   5      142.49      127.96      5.29 o 
  -2   3   5       15.18       10.43      1.16 o 
  -1   3   5       35.13       31.78      1.25 o 
   0   3   5      321.77      301.93     10.51 o 
   1   3   5      444.40      433.56     15.40 o 
   2   3   5      731.57      731.49     25.50 o 
   3   3   5      802.55      798.00     31.82 o 
   4   3   5      687.47      680.48     29.92 o 
   5   3   5       46.76       44.05      1.98 o 
   6   3   5        3.46        4.33      0.48 o 
   7   3   5       37.01       37.19      0.95 o 
   8   3   5        8.02       10.37      0.81 o 
   9   3   5       23.26       24.23      1.21 o 
  10   3   5       44.80       50.39      1.61 o 
  11   3   5       73.80       78.82      5.56 o 
  -9   4   5       37.64       37.56      3.11 o 
  -8   4   5       20.08       22.66      2.78 o 
  -7   4   5        8.63        7.76      2.05 o 
  -6   4   5       10.57        9.50      1.14 o 
  -5   4   5       47.05       47.69      4.47 o 
  -4   4   5      115.46      115.30      9.18 o 
  -3   4   5       44.57       44.37      2.67 o 
  -2   4   5      170.05      174.58      8.68 o 
  -1   4   5        0.27        0.01      0.86 o 
   0   4   5      120.12      124.24      4.90 o 
   1   4   5       59.18       60.63      2.66 o 
   2   4   5       97.90      107.29      3.96 o 
   3   4   5        0.08        0.53      0.88 o 
   4   4   5       90.73       87.37      3.36 o 
   5   4   5       99.30      101.73      3.61 o 
   6   4   5      118.83      120.98      4.05 o 
   7   4   5       70.37       70.34      1.92 o 
   8   4   5       18.83       19.36      1.47 o 
  -3   5   5       21.39       26.78      2.14 o 
  -2   5   5       55.66       67.89      2.40 o 
  -1   5   5       47.00       52.32      3.22 o 
   0   5   5        2.95        3.67      1.46 o 
   1   5   5       68.00       75.28      2.69 o 
   2   5   5        4.20        8.52      1.70 o 
 -14   0   6      155.69      161.99     14.48 o 
 -13   0   6       15.61       12.00      5.44 o 
 -12   0   6      353.23      358.25     29.20 o 
 -11   0   6       61.79       53.99      5.34 o 
 -10   0   6      110.49      131.52      4.36 o 
  -9   0   6       11.24        5.12      1.08 o 
  -8   0   6      549.61      560.54     27.14 o 
  -7   0   6       56.43       58.49      2.18 o 
  -6   0   6      453.25      374.84     33.50 o 
  -5   0   6      679.23      741.23     38.11 o 
  -4   0   6        9.16        1.70      0.36 o 
  -3   0   6       92.25      100.63      3.56 o 
  -2   0   6     5701.84     5796.88    246.88 o 
  -1   0   6     1564.08     1721.18     86.22 o 
   0   0   6      230.62      271.41     13.52 o 
   1   0   6     1646.75     1808.61     71.57 o 
   2   0   6     4362.02     4584.63    169.87 o 
   3   0   6        6.53        4.89      0.40 o 
   4   0   6       50.78       33.57      0.90 o 
   5   0   6     1030.80     1038.42     33.44 o 
   6   0   6      418.37      370.73     15.92 o 
   7   0   6       23.05       24.99      1.26 o 
   8   0   6      317.68      298.12     20.79 o 
   9   0   6      296.80      262.41     14.46 o 
  10   0   6      104.91      111.73      5.22 o 
  11   0   6      467.12      446.83     28.41 o 
  12   0   6      175.75      179.81      9.21 o 
  13   0   6       52.51       53.55      3.26 o 
 -14   1   6       74.54       74.10      3.51 o 
 -13   1   6      180.80      209.00     11.15 o 
 -12   1   6      329.67      324.05     13.13 o 
 -11   1   6       24.20       21.39      2.16 o 
 -10   1   6      792.78      771.66     42.13 o 
  -9   1   6      272.17      279.28      9.33 o 
  -8   1   6      287.95      286.35      8.87 o 
  -7   1   6       74.96       74.06      1.79 o 
  -6   1   6      939.04      927.03     31.61 o 
  -5   1   6      929.32     1008.13     20.09 o 
  -4   1   6      139.50      121.26      5.55 o 
  -3   1   6        4.88        9.92      0.93 o 
  -2   1   6     2262.87     2359.12     65.91 o 
  -1   1   6        1.19        1.04      0.32 o 
   0   1   6     3049.49     3265.09     86.88 o 
   1   1   6       24.58       19.35      0.46 o 
   2   1   6      300.38      306.59      8.46 o 
   3   1   6        1.92        2.33      0.42 o 
   4   1   6      898.97      866.80     14.29 o 
   5   1   6        7.94        6.12      0.40 o 
   6   1   6      104.88       84.57      2.88 o 
   7   1   6       15.04       17.75      0.81 o 
   8   1   6      565.78      518.19     12.25 o 
   9   1   6      208.79      189.17      4.27 o 
  10   1   6      656.69      610.69     23.89 o 
  11   1   6        0.86        0.96      0.57 o 
  12   1   6       68.28       68.73      2.36 o 
  13   1   6       98.17       96.06      2.25 o 
 -13   2   6       99.28       99.63      7.75 o 
 -12   2   6      131.81      140.41      7.57 o 
 -11   2   6      269.22      261.39      8.15 o 
 -10   2   6      326.28      322.17     13.15 o 
  -9   2   6       45.09       43.59      2.40 o 
  -8   2   6      106.16      105.04      3.75 o 
  -7   2   6       87.86       86.89      3.50 o 
  -6   2   6      359.50      347.42     12.22 o 
  -5   2   6       15.66       16.62      1.02 o 
  -4   2   6     1466.23     1441.92     54.43 o 
  -3   2   6       27.96       39.95      1.98 o 
  -2   2   6     1183.46     1201.84     48.31 o 
  -1   2   6      819.04      887.33     32.54 o 
   0   2   6      419.57      370.17     17.05 o 
   1   2   6      603.69      627.94     24.56 o 
   2   2   6      532.74      544.23     25.73 o 
   3   2   6      244.94      252.30     13.78 o 
   4   2   6       68.01       62.10      3.47 o 
   5   2   6       95.66       94.32      5.07 o 
   6   2   6     1516.50     1452.76     49.81 o 
   7   2   6        1.83        0.45      0.45 o 
   8   2   6      199.57      188.63      5.47 o 
   9   2   6       22.93       17.97      0.90 o 
  10   2   6      242.61      242.71      6.83 o 
  11   2   6      137.05      139.17      7.54 o 
  12   2   6       32.80       30.01      1.58 o 
 -12   3   6       14.17       12.37      1.12 o 
 -11   3   6       13.25       10.56      1.04 o 
 -10   3   6      465.09      465.85     19.18 o 
  -9   3   6       97.24       96.05      2.87 o 
  -8   3   6      268.55      259.51     21.58 o 
  -7   3   6      141.17      133.65      9.10 o 
  -6   3   6      411.52      375.47     15.17 o 
  -5   3   6       97.31       93.42      7.10 o 
  -4   3   6      200.89      192.78     13.85 o 
  -3   3   6       94.53       89.67      5.44 o 
  -2   3   6      220.02      213.61      9.36 o 
  -1   3   6        3.39        2.94      0.72 o 
   0   3   6      566.65      535.54     21.46 o 
   1   3   6        4.30        2.14      0.65 o 
   2   3   6      943.53      936.73     46.70 o 
   3   3   6       78.11       74.93      3.01 o 
   4   3   6      242.35      244.52     14.22 o 
   5   3   6        9.61        9.91      1.08 o 
   6   3   6      287.83      281.28     10.31 o 
   7   3   6      108.43      100.49      2.24 o 
   8   3   6       45.52       49.96      1.16 o 
   9   3   6       24.54       26.41      1.24 o 
  10   3   6      230.60      244.37     10.47 o 
  -9   4   6      248.72      244.88      5.42 o 
  -8   4   6      192.83      195.93      4.91 o 
  -7   4   6       51.36       48.34      6.11 o 
  -6   4   6      494.72      477.05     35.68 o 
  -5   4   6       38.50       43.57      2.89 o 
  -4   4   6      177.87      175.60     12.18 o 
  -3   4   6       25.84       27.05      3.72 o 
  -2   4   6       89.15       87.89      5.15 o 
  -1   4   6       11.43       13.30      1.38 o 
   0   4   6       81.92       82.03      4.46 o 
   1   4   6      121.75      120.52      6.86 o 
   2   4   6      256.05      255.72      6.79 o 
   3   4   6      110.77      111.03      4.23 o 
   4   4   6      456.34      449.99     16.03 o 
   5   4   6        9.85       12.64      1.14 o 
   6   4   6      152.01      155.16      5.74 o 
   7   4   6        1.94        2.44      1.02 o 
  -1   5   6        0.14        2.19      1.41 o 
 -14   1   7        1.81        0.09      2.06 o 
 -13   1   7       59.28       56.50      6.30 o 
 -12   1   7       53.04       45.44      4.13 o 
 -11   1   7       21.21       21.76      2.61 o 
 -10   1   7      151.62      136.06      6.98 o 
  -9   1   7      392.18      390.36     17.69 o 
  -8   1   7       88.62       95.12      5.54 o 
  -7   1   7       13.83       13.97      1.55 o 
  -6   1   7        1.29        0.88      0.47 o 
  -5   1   7      269.06      308.35      8.28 o 
  -4   1   7       59.79       47.24      1.19 o 
  -3   1   7      257.19      266.57      5.59 o 
  -2   1   7      272.54      321.27      7.03 o 
  -1   1   7       22.52       20.73      1.17 o 
   0   1   7      497.32      572.77     18.40 o 
   1   1   7      384.30      404.92     10.40 o 
   2   1   7       52.26       46.40      1.24 o 
   3   1   7        3.39        2.36      0.40 o 
   4   1   7       76.41       74.11      1.57 o 
   5   1   7       10.71       10.76      0.52 o 
   6   1   7       13.36       11.87      0.61 o 
   7   1   7      268.74      269.79      6.06 o 
   8   1   7        6.57        4.05      0.46 o 
   9   1   7       24.79       23.06      1.33 o 
  10   1   7       75.30       63.68      2.44 o 
  11   1   7       77.50       73.04      2.99 o 
  12   1   7        6.82        8.25      0.76 o 
 -13   2   7        5.21        8.70      3.99 o 
 -12   2   7       53.09       50.89      3.98 o 
 -11   2   7       76.39       81.05      4.43 o 
 -10   2   7        7.21        6.06      0.85 o 
  -9   2   7       62.11       58.32      1.58 o 
  -8   2   7       54.46       51.95      1.48 o 
  -7   2   7      495.97      508.75     17.57 o 
  -6   2   7       99.55      100.05      2.62 o 
  -5   2   7      371.61      384.01     14.93 o 
  -4   2   7       49.31       58.22      1.30 o 
  -3   2   7       72.69       82.46      3.34 o 
  -2   2   7     1115.48     1184.41     41.23 o 
  -1   2   7       14.89       11.17      0.84 o 
   0   2   7      136.69      128.40      3.98 o 
   1   2   7      179.18      166.79      9.33 o 
   2   2   7      489.86      523.49     22.23 o 
   3   2   7      510.47      523.76     29.79 o 
   4   2   7       12.80       12.44      1.03 o 
   5   2   7      403.40      409.46     24.58 o 
   6   2   7      125.32      120.60      4.66 o 
   7   2   7        4.45        5.44      0.76 o 
   8   2   7      241.09      235.24      8.40 o 
   9   2   7       10.97       12.16      0.75 o 
  10   2   7       13.97       13.24      1.16 o 
  11   2   7        3.65        4.73      0.67 o 
 -11   3   7        0.88        1.69      1.28 o 
 -10   3   7       27.02       27.69      1.90 o 
  -9   3   7      226.62      224.71      8.18 o 
  -8   3   7      256.27      251.79     11.70 o 
  -7   3   7      115.62      107.05      4.07 o 
  -6   3   7       23.37       21.54      1.55 o 
  -5   3   7      117.47      106.70      3.93 o 
  -4   3   7      273.69      284.72     18.26 o 
  -3   3   7        7.29        6.24      0.79 o 
  -2   3   7       86.80       85.58      5.20 o 
  -1   3   7       19.49       18.26      1.43 o 
   0   3   7      245.16      230.67     10.05 o 
   1   3   7       60.34       58.19      3.45 o 
   2   3   7      421.73      411.39     21.38 o 
   3   3   7      241.18      237.87     12.04 o 
   4   3   7        0.04        0.23      0.55 o 
   5   3   7        0.06       -0.06      0.57 o 
   6   3   7      171.64      177.67      7.74 o 
   7   3   7       35.86       34.18      1.36 o 
   8   3   7      122.35      118.99      3.95 o 
   9   3   7       20.55       22.15      2.27 o 
  10   3   7       65.10       61.41      3.04 o 
  -8   4   7      126.17      128.53      4.28 o 
  -7   4   7      109.56      111.92      9.99 o 
  -6   4   7      373.67      359.17     18.85 o 
  -5   4   7      185.96      192.12     14.24 o 
  -4   4   7       40.52       45.88      3.99 o 
  -3   4   7       53.55       54.69      3.75 o 
  -2   4   7       74.89       76.72      4.26 o 
  -1   4   7       56.97       58.84      3.46 o 
   0   4   7       49.19       49.66      3.40 o 
   1   4   7       70.88       73.08      4.00 o 
   2   4   7      408.08      406.54     19.03 o 
   3   4   7       47.64       46.52      2.44 o 
   4   4   7      226.26      221.00      9.09 o 
   5   4   7      114.98      120.99      5.77 o 
   6   4   7      138.68      150.09      4.11 o 
   7   4   7        9.77       12.20      1.47 o 
 -14   0   8        9.50        6.12      1.70 o 
 -13   0   8      108.17       97.72     10.12 o 
 -12   0   8        0.87       -0.56      1.39 o 
 -11   0   8     1455.86     1369.58     66.11 o 
 -10   0   8       37.98       30.70      2.23 o 
  -9   0   8     1655.13     1527.00     82.37 o 
  -8   0   8      127.19      124.94      6.97 o 
  -7   0   8       73.81       66.81      2.57 o 
  -6   0   8      314.56      299.59     26.87 o 
  -5   0   8     1301.50     1288.56    114.29 o 
  -4   0   8        1.81        1.09      0.68 o 
  -3   0   8       30.92       31.27      1.56 o 
  -2   0   8     1660.24     1689.33     70.73 o 
  -1   0   8     4677.80     5204.04    188.38 o 
   0   0   8       16.70       13.73      1.46 o 
   1   0   8     4055.65     4490.53    189.36 o 
   2   0   8     1648.18     1717.96     54.58 o 
   3   0   8        9.42        9.62      0.99 o 
   4   0   8       54.85       51.38      1.32 o 
   5   0   8      472.88      477.46      9.15 o 
   6   0   8      447.19      443.07     15.14 o 
   7   0   8        4.86        3.70      0.76 o 
   8   0   8      431.62      412.44     26.93 o 
   9   0   8      680.28      639.45     38.20 o 
  10   0   8      202.77      191.53     14.86 o 
  11   0   8      501.60      466.49     30.81 o 
  12   0   8      105.24      102.65      7.27 o 
 -14   1   8      105.20      138.27      4.25 o 
 -13   1   8      399.30      389.69     16.30 o 
 -12   1   8       10.61        6.61      2.32 o 
 -11   1   8      123.16      125.85      7.66 o 
 -10   1   8       70.90       71.13      3.23 o 
  -9   1   8      776.80      807.48     34.20 o 
  -8   1   8      411.80      383.25     15.68 o 
  -7   1   8      261.78      259.62     11.97 o 
  -6   1   8      448.20      453.48     13.01 o 
  -5   1   8      573.45      576.09     23.12 o 
  -4   1   8     1286.38     1327.05     41.01 o 
  -3   1   8      664.47      646.99     16.07 o 
  -2   1   8        0.18        0.29      0.35 o 
  -1   1   8      660.68      654.47     17.06 o 
   0   1   8      380.95      383.91     13.85 o 
   1   1   8      375.97      326.38      9.82 o 
   2   1   8     1723.88     1730.83     50.26 o 
   3   1   8      819.71      832.09     26.21 o 
   4   1   8      854.63      862.36     22.08 o 
   5   1   8       37.57       36.51      0.77 o 
   6   1   8     1140.64     1125.24     25.57 o 
   7   1   8      633.30      617.77     16.98 o 
   8   1   8       78.53       82.60      2.82 o 
   9   1   8        0.04       -0.08      0.53 o 
  10   1   8      186.55      190.92      7.32 o 
  11   1   8      131.72      134.46      5.14 o 
  12   1   8      399.53      419.36     12.95 o 
 -13   2   8       49.97       50.48      3.15 o 
 -12   2   8        3.36        1.04      0.90 o 
 -11   2   8       55.10       54.48      1.69 o 
 -10   2   8       55.16       51.66      2.06 o 
  -9   2   8      423.10      402.52     18.56 o 
  -8   2   8       30.99       28.60      1.20 o 
  -7   2   8     1291.35     1271.82     32.87 o 
  -6   2   8      258.10      253.88      6.26 o 
  -5   2   8      720.12      701.32     26.10 o 
  -4   2   8      104.91      105.32      2.71 o 
  -3   2   8       25.39       18.12      0.77 o 
  -2   2   8      359.51      386.78     16.12 o 
  -1   2   8      272.91      245.12      9.06 o 
   0   2   8       76.79       72.68      3.96 o 
   1   2   8      260.20      243.95     13.05 o 
   2   2   8      114.51      107.67      4.86 o 
   3   2   8     1601.98     1646.09     81.80 o 
   4   2   8      190.34      190.29      9.74 o 
   5   2   8      310.50      317.13     17.91 o 
   6   2   8       41.68       38.46      0.95 o 
   7   2   8       16.21       14.10      0.78 o 
   8   2   8      119.88      109.06      3.13 o 
   9   2   8       19.42       21.30      1.51 o 
  10   2   8      121.23      121.96      3.83 o 
  11   2   8       51.77       56.73      2.08 o 
 -11   3   8      135.94      136.07     15.92 o 
 -10   3   8        2.61        2.75      1.28 o 
  -9   3   8       41.14       42.87      2.03 o 
  -8   3   8       80.95       74.69      3.18 o 
  -7   3   8      110.77      101.31      3.14 o 
  -6   3   8       58.79       51.74      3.56 o 
  -5   3   8      170.43      151.08      7.62 o 
  -4   3   8        2.08       -0.17      0.61 o 
  -3   3   8      488.78      484.15     29.61 o 
  -2   3   8      112.93      103.03      7.03 o 
  -1   3   8      428.08      414.98     23.13 o 
   0   3   8        1.44        1.09      0.53 o 
   1   3   8       20.72       19.30      1.48 o 
   2   3   8        6.54        6.47      0.60 o 
   3   3   8      103.91      106.81      6.37 o 
   4   3   8       21.57       21.20      1.21 o 
   5   3   8       53.48       52.54      2.78 o 
   6   3   8      109.36      118.36      7.77 o 
   7   3   8      207.91      206.77     10.01 o 
   8   3   8       24.54       27.84      1.82 o 
   9   3   8       68.56       70.42      3.18 o 
  -8   4   8        0.14        1.37      1.28 o 
  -7   4   8        5.48        4.44      2.42 o 
  -6   4   8       25.82       23.71      3.90 o 
  -5   4   8       96.80       95.79     11.04 o 
  -4   4   8       12.26       11.78      1.15 o 
  -3   4   8      123.82      129.58      9.62 o 
  -2   4   8       31.84       33.74      3.85 o 
  -1   4   8      182.37      190.74      9.59 o 
   0   4   8       97.28       96.72      5.14 o 
   1   4   8        0.02        0.21      0.87 o 
   2   4   8       27.80       28.71      1.64 o 
   3   4   8        7.63        9.92      1.02 o 
   4   4   8       11.62       11.95      1.40 o 
   5   4   8        5.82        8.56      1.08 o 
   6   4   8       25.28       28.97      1.55 o 
 -14   1   9        3.75        1.40      2.16 o 
 -13   1   9        1.94        2.20      1.17 o 
 -12   1   9        0.14       -0.14      1.13 o 
 -11   1   9       73.65       69.37      6.13 o 
 -10   1   9      126.52      102.42      5.52 o 
  -9   1   9        0.06        0.18      0.58 o 
  -8   1   9        2.16        0.69      0.61 o 
  -7   1   9        3.84        3.16      0.57 o 
  -6   1   9     1076.83     1085.38     42.40 o 
  -5   1   9       78.15       84.60      4.51 o 
  -4   1   9        1.95        2.18      0.51 o 
  -3   1   9       44.14       42.32      1.07 o 
  -2   1   9       45.00       39.57      1.65 o 
  -1   1   9      429.78      492.64     13.38 o 
   0   1   9      528.45      610.99     18.38 o 
   1   1   9       17.24       17.50      0.72 o 
   2   1   9       34.17       39.52      1.56 o 
   3   1   9       40.71       46.43      2.13 o 
   4   1   9      839.85      835.96     18.81 o 
   5   1   9        7.76        7.72      0.46 o 
   6   1   9       18.36       17.36      0.84 o 
   7   1   9        0.13       -0.33      0.49 o 
   8   1   9        0.85        0.71      0.53 o 
   9   1   9       18.77       16.51      0.90 o 
  10   1   9       58.76       53.40      1.53 o 
  11   1   9        3.73        3.34      0.67 o 
 -13   2   9        2.41        2.02      5.53 o 
 -12   2   9       70.11       66.50      3.34 o 
 -11   2   9       50.92       53.38      3.33 o 
 -10   2   9       10.69        9.12      0.96 o 
  -9   2   9       23.99       19.60      2.40 o 
  -8   2   9       69.63       66.18      1.49 o 
  -7   2   9      272.47      250.50      7.50 o 
  -6   2   9       20.03       18.25      2.58 o 
  -5   2   9        3.80        3.06      0.58 o 
  -4   2   9      123.10      126.32      3.70 o 
  -3   2   9       10.75        8.98      0.61 o 
  -2   2   9       10.15       10.43      0.76 o 
  -1   2   9       84.60       82.21      3.11 o 
   0   2   9       10.10        9.97      0.82 o 
   1   2   9        6.48        5.56      0.78 o 
   2   2   9        6.70        6.07      0.53 o 
   3   2   9      648.94      661.28     35.83 o 
   4   2   9        2.13        1.19      0.53 o 
   5   2   9       19.55       19.26      0.92 o 
   6   2   9        4.61        4.21      0.73 o 
   7   2   9        0.64        1.07      0.51 o 
   8   2   9       31.90       30.46      1.57 o 
   9   2   9       53.83       51.24      2.38 o 
  10   2   9        9.99        8.06      0.72 o 
 -11   3   9        9.23       11.45      2.00 o 
 -10   3   9       62.56       61.35      6.48 o 
  -9   3   9       91.71       87.73      6.54 o 
  -8   3   9       81.71       71.48      4.69 o 
  -7   3   9      200.61      190.66      9.97 o 
  -6   3   9        9.15        7.67      0.88 o 
  -5   3   9       72.17       65.30      4.05 o 
  -4   3   9       64.17       54.34      3.62 o 
  -3   3   9      229.41      238.01     15.17 o 
  -2   3   9      156.77      157.26      9.86 o 
  -1   3   9      218.64      228.75     13.46 o 
   0   3   9       34.88       33.10      2.77 o 
   1   3   9       58.87       57.66      2.74 o 
   2   3   9      121.88      125.87      6.72 o 
   3   3   9      519.69      530.59     32.86 o 
   4   3   9        4.87        3.63      0.63 o 
   5   3   9        0.15        0.35      0.59 o 
   6   3   9       39.54       38.05      1.68 o 
   7   3   9      219.42      217.99     11.90 o 
   8   3   9       25.31       27.53      1.29 o 
   9   3   9       26.94       25.39      1.31 o 
  -7   4   9       11.13       12.22      2.36 o 
  -6   4   9        2.67        2.39      1.29 o 
  -5   4   9        7.88        8.25      1.39 o 
  -4   4   9       34.72       34.01      2.09 o 
  -3   4   9       70.12       78.21      6.35 o 
  -2   4   9       72.50       78.42      5.88 o 
  -1   4   9      114.56      128.26      8.37 o 
   0   4   9        3.23        4.66      0.98 o 
   1   4   9      215.90      220.73     11.95 o 
   2   4   9       19.92       18.79      2.03 o 
   3   4   9       28.10       36.93      1.65 o 
   4   4   9        7.26       10.53      1.06 o 
   5   4   9       14.57       16.57      2.08 o 
 -12   0  10      538.62      561.21     31.19 o 
 -11   0  10       11.24       20.57      3.53 o 
 -10   0  10       27.77       23.49      4.46 o 
  -9   0  10       36.63       47.72      4.61 o 
  -8   0  10     1397.66     1429.81     78.50 o 
  -7   0  10     1089.64     1112.98     55.10 o 
  -6   0  10       91.54       92.82      4.65 o 
  -5   0  10     3772.28     3707.60    176.50 o 
  -4   0  10      551.07      542.45     30.02 o 
  -3   0  10     1660.22     1778.25     57.04 o 
  -2   0  10      594.60      592.60     16.08 o 
  -1   0  10      113.33       95.69      3.01 o 
   0   0  10       13.22       20.96      2.03 o 
   1   0  10      157.09      140.59      5.76 o 
   2   0  10      365.48      362.30     13.48 o 
   3   0  10     1480.32     1492.40     39.68 o 
   4   0  10      194.26      193.25      2.60 o 
   5   0  10     3428.27     3438.44     22.50 o 
   6   0  10        2.17        2.00      0.73 o 
   7   0  10     1028.24     1016.57     46.47 o 
   8   0  10      349.92      344.20     21.75 o 
   9   0  10      119.45      119.50      8.27 o 
  10   0  10      128.03      122.28      9.77 o 
  11   0  10       76.33       83.93      6.02 o 
 -13   1  10       78.70       77.83      8.91 o 
 -12   1  10       74.85       67.02      6.99 o 
 -11   1  10      173.87      157.80      9.22 o 
 -10   1  10      411.56      359.94     14.87 o 
  -9   1  10      120.37      113.83      6.17 o 
  -8   1  10      721.47      656.83     28.73 o 
  -7   1  10      224.03      230.44      8.93 o 
  -6   1  10     1180.45     1116.10     50.12 o 
  -5   1  10      529.78      530.79     14.30 o 
  -4   1  10      311.18      310.62      9.44 o 
  -3   1  10      109.16      116.14      3.60 o 
  -2   1  10        8.16        6.67      0.58 o 
  -1   1  10     1961.39     2086.08     57.63 o 
   0   1  10      579.42      608.48     18.73 o 
   1   1  10       49.85       53.32      1.37 o 
   2   1  10      449.84      467.32     19.04 o 
   3   1  10      945.18      963.37     32.95 o 
   4   1  10      805.30      846.69     34.31 o 
   5   1  10      130.55      127.05      2.83 o 
   6   1  10       34.68       33.31      1.08 o 
   7   1  10      391.39      383.76     11.57 o 
   8   1  10        7.28        6.11      0.72 o 
   9   1  10      407.46      394.43     13.46 o 
  10   1  10       36.60       36.14      1.15 o 
  11   1  10      145.16      147.90      5.56 o 
 -12   2  10      185.16      178.43     10.74 o 
 -11   2  10       79.60       70.58      7.84 o 
 -10   2  10      140.99      131.18      7.54 o 
  -9   2  10      469.89      433.39     10.98 o 
  -8   2  10       81.13       80.45      4.85 o 
  -7   2  10        0.95       -0.18      0.81 o 
  -6   2  10        3.93        2.77      0.71 o 
  -5   2  10      224.00      214.69      9.26 o 
  -4   2  10      245.99      236.71      9.78 o 
  -3   2  10      696.00      688.39     24.51 o 
  -2   2  10       51.34       48.21      1.73 o 
  -1   2  10      445.11      433.46     18.61 o 
   0   2  10      247.81      224.86     10.66 o 
   1   2  10      908.70      878.23     51.15 o 
   2   2  10        2.90        2.50      0.74 o 
   3   2  10       85.66       92.35      5.55 o 
   4   2  10        5.18        4.90      0.59 o 
   5   2  10      144.09      145.38      7.10 o 
   6   2  10       13.93       14.92      2.03 o 
   7   2  10      509.36      514.02     13.20 o 
   8   2  10       20.89       20.30      1.07 o 
   9   2  10      174.68      183.92      8.06 o 
  10   2  10        1.70        1.53      0.63 o 
 -10   3  10       14.46       16.21      4.50 o 
  -9   3  10      206.52      188.16     11.71 o 
  -8   3  10        1.79        1.80      0.88 o 
  -7   3  10       77.52       65.07      8.03 o 
  -6   3  10        5.15        4.06      0.85 o 
  -5   3  10       79.23       67.85      4.01 o 
  -4   3  10      179.11      153.66      7.13 o 
  -3   3  10       70.27       67.83      2.85 o 
  -2   3  10        1.04       -0.24      0.58 o 
  -1   3  10       73.01       66.65      5.29 o 
   0   3  10       81.09       75.80      5.53 o 
   1   3  10      269.26      268.17     16.28 o 
   2   3  10       48.41       48.16      3.30 o 
   3   3  10      252.66      261.93     15.74 o 
   4   3  10        1.17        1.26      0.60 o 
   5   3  10       32.30       31.88      1.51 o 
   6   3  10        3.54        4.91      0.75 o 
   7   3  10      111.61      109.52      4.52 o 
   8   3  10        7.20       10.09      0.99 o 
  -7   4  10       32.64       31.75      6.11 o 
  -6   4  10        4.44        5.19      1.44 o 
  -5   4  10       56.77       59.31      9.02 o 
  -4   4  10        8.36        9.62      2.47 o 
  -3   4  10        4.22        3.86      1.31 o 
  -2   4  10       16.62       15.81      1.57 o 
  -1   4  10       41.34       43.66      4.59 o 
   0   4  10       16.20       15.19      2.34 o 
   1   4  10        0.33       -0.16      1.26 o 
   2   4  10        0.56       -0.14      1.45 o 
   3   4  10      153.30      158.61     16.00 o 
   4   4  10        7.81        7.95      1.57 o 
 -13   1  11        2.21        0.35      1.26 o 
 -12   1  11        0.47        0.68      1.24 o 
 -11   1  11        1.40        0.38      1.19 o 
 -10   1  11      137.44      124.90      8.34 o 
  -9   1  11       39.27       35.96      1.96 o 
  -8   1  11       36.64       33.76      2.41 o 
  -7   1  11      152.34      151.41      8.11 o 
  -6   1  11      566.55      560.09     23.86 o 
  -5   1  11       91.51       89.47      3.42 o 
  -4   1  11      146.87      153.21      4.70 o 
  -3   1  11        7.73        6.88      0.75 o 
  -2   1  11        7.77        6.96      0.61 o 
  -1   1  11      100.07      103.77      2.03 o 
   0   1  11      175.35      178.04      5.44 o 
   1   1  11      140.33      142.67      5.46 o 
   2   1  11      130.53      146.13      6.50 o 
   3   1  11      259.51      254.74      2.88 o 
   4   1  11      599.76      592.92     12.76 o 
   5   1  11       44.93       43.95      0.99 o 
   6   1  11       97.16      101.04      2.30 o 
   7   1  11       10.97        8.58      0.76 o 
   8   1  11        1.31        0.28      0.57 o 
   9   1  11       12.01       11.02      0.82 o 
  10   1  11       60.59       60.48      2.38 o 
 -12   2  11       67.79       66.92      6.36 o 
 -11   2  11        9.00       18.84      6.63 o 
 -10   2  11        0.48       -0.45      0.88 o 
  -9   2  11       64.78       47.78      5.56 o 
  -8   2  11      310.34      299.63     13.23 o 
  -7   2  11      360.67      331.98     13.73 o 
  -6   2  11       35.97       34.34      1.59 o 
  -5   2  11       12.43       10.34      1.30 o 
  -4   2  11       40.37       43.52      2.52 o 
  -3   2  11        0.91        1.57      0.63 o 
  -2   2  11       57.72       69.23      3.26 o 
  -1   2  11       57.26       48.88      1.66 o 
   0   2  11       10.55       12.41      1.52 o 
   1   2  11      185.10      183.55     10.91 o 
   2   2  11      133.19      135.60      8.21 o 
   3   2  11      354.91      373.42     21.68 o 
   4   2  11      196.25      206.27     13.48 o 
   5   2  11       15.09       14.53      2.24 o 
   6   2  11        8.95        8.22      1.01 o 
   7   2  11        3.62        3.58      0.57 o 
   8   2  11       59.57       55.52      2.26 o 
   9   2  11        1.46        0.68      0.61 o 
 -10   3  11       60.52       55.71     11.26 o 
  -9   3  11       18.94       16.19      3.02 o 
  -8   3  11        0.04       -0.23      0.86 o 
  -7   3  11       28.63       20.23      3.64 o 
  -6   3  11       32.91       30.13      4.70 o 
  -5   3  11      110.55       94.25      4.82 o 
  -4   3  11       10.77       10.52      1.22 o 
  -3   3  11        8.45        7.17      1.06 o 
  -2   3  11        3.25        0.73      0.78 o 
  -1   3  11      173.78      159.40     11.77 o 
   0   3  11       51.29       50.76      4.14 o 
   1   3  11        0.14        0.11      0.77 o 
   2   3  11        1.15        0.51      0.77 o 
   3   3  11       16.08       19.14      1.79 o 
   4   3  11        3.29        4.95      0.86 o 
   5   3  11       78.72       81.00      3.42 o 
   6   3  11       12.43       12.27      1.19 o 
   7   3  11       33.08       37.98      2.53 o 
  -6   4  11      155.36      153.41     19.60 o 
  -5   4  11        7.94        8.00      1.59 o 
  -4   4  11      140.13      139.90     13.82 o 
  -3   4  11       20.72       21.82      5.71 o 
  -2   4  11      167.61      166.75     18.41 o 
  -1   4  11        8.55        6.66      1.44 o 
   0   4  11      176.17      186.19     21.95 o 
   1   4  11       51.22       55.84      7.01 o 
   2   4  11       60.40       67.46      9.30 o 
   3   4  11        3.36        2.57      1.42 o 
 -13   0  12       52.78       61.14      3.37 o 
 -12   0  12      256.85      262.45      4.72 o 
 -11   0  12       19.79       16.44      5.97 o 
 -10   0  12      420.85      391.27     28.54 o 
  -9   0  12        6.84        4.23      1.67 o 
  -8   0  12      561.89      577.22     29.12 o 
  -7   0  12      118.50      112.90      5.35 o 
  -6   0  12       14.26       13.53      2.05 o 
  -5   0  12     2954.54     3107.68    189.46 o 
  -4   0  12      369.05      409.98     10.74 o 
  -3   0  12       20.70       16.13      0.94 o 
  -2   0  12      320.43      329.20      5.38 o 
  -1   0  12        9.88        7.73      0.98 o 
   0   0  12     1565.15     1683.38     52.07 o 
   1   0  12       21.29       21.24      2.73 o 
   2   0  12      306.11      307.90     16.42 o 
   3   0  12        0.02       -0.27      0.72 o 
   4   0  12      260.39      260.30      2.44 o 
   5   0  12     1285.57     1310.12     12.28 o 
   6   0  12        4.60        3.94      0.87 o 
   7   0  12        0.83        0.76      0.84 o 
   8   0  12      365.37      361.32     23.65 o 
   9   0  12       67.34       73.47      7.21 o 
  10   0  12      176.37      172.47     11.82 o 
 -12   1  12      331.99      350.90      5.27 o 
 -11   1  12      126.85      126.35      5.79 o 
 -10   1  12      239.36      257.36     10.89 o 
  -9   1  12        4.03        2.42      0.93 o 
  -8   1  12      267.99      273.35     13.34 o 
  -7   1  12       61.09       65.20      3.19 o 
  -6   1  12      129.96      135.08      5.40 o 
  -5   1  12       53.91       53.60      3.18 o 
  -4   1  12     1926.55     1991.01     88.72 o 
  -3   1  12      231.27      225.36      4.70 o 
  -2   1  12     1005.26     1038.53     24.70 o 
  -1   1  12       11.15       12.90      1.05 o 
   0   1  12      580.34      567.88     18.90 o 
   1   1  12        0.74        0.17      0.49 o 
   2   1  12      408.57      387.07      3.89 o 
   3   1  12      100.90      100.34      1.31 o 
   4   1  12      143.34      141.83      3.71 o 
   5   1  12       30.80       28.40      1.58 o 
   6   1  12      988.37     1005.14     18.19 o 
   7   1  12        0.44       -0.38      0.56 o 
   8   1  12      440.99      447.82     17.89 o 
   9   1  12        0.20       -0.33      0.61 o 
  10   1  12      155.57      160.57      6.88 o 
 -11   2  12       35.40       29.16      5.10 o 
 -10   2  12       43.85       37.44      5.05 o 
  -9   2  12       73.31       61.38      4.94 o 
  -8   2  12      236.84      225.58      9.93 o 
  -7   2  12       48.87       44.30      3.29 o 
  -6   2  12      613.10      591.29     21.84 o 
  -5   2  12       27.56       24.65      1.20 o 
  -4   2  12      201.46      200.51      8.14 o 
  -3   2  12        2.13        2.21      1.51 o 
  -2   2  12      343.81      369.56     19.68 o 
  -1   2  12        0.35        0.93      0.79 o 
   0   2  12      351.57      364.61     24.13 o 
   1   2  12       54.52       55.92      3.33 o 
   2   2  12      144.42      146.43      7.77 o 
   3   2  12        0.50        0.41      0.57 o 
   4   2  12      700.61      721.85     42.43 o 
   5   2  12       59.05       59.15      4.79 o 
   6   2  12       20.56       18.31      1.09 o 
   7   2  12       65.08       63.14      4.02 o 
   8   2  12      222.72      218.70      7.58 o 
  -9   3  12        0.15       -0.45      0.90 o 
  -8   3  12      286.86      253.10     13.75 o 
  -7   3  12        8.86        6.27      1.67 o 
  -6   3  12      232.62      221.31     14.35 o 
  -5   3  12       63.98       59.80      4.79 o 
  -4   3  12      125.38      123.05      9.74 o 
  -3   3  12        0.94       -0.35      0.80 o 
  -2   3  12       67.01       63.04      4.40 o 
  -1   3  12       40.37       37.71      3.00 o 
   0   3  12      255.75      243.84     18.44 o 
   1   3  12       19.64       20.86      1.52 o 
   2   3  12      142.19      130.68     10.43 o 
   3   3  12       22.10       20.58      1.94 o 
   4   3  12      388.84      384.86     29.80 o 
   5   3  12       78.86       79.71      4.31 o 
   6   3  12       31.50       32.08      2.41 o 
  -4   4  12       95.26       93.01     12.26 o 
  -3   4  12        4.73        1.99      1.39 o 
  -2   4  12       49.24       52.84      8.00 o 
  -1   4  12       60.51       58.41      7.49 o 
   0   4  12      143.86      151.54     16.40 o 
   1   4  12       32.01       29.66      7.71 o 
 -12   1  13        6.07        2.52      1.29 o 
 -11   1  13       35.33       26.13      3.71 o 
 -10   1  13        0.96        0.70      1.41 o 
  -9   1  13       95.14       96.50      4.12 o 
  -8   1  13        0.27        1.66      1.66 o 
  -7   1  13      179.09      182.26      6.86 o 
  -6   1  13      208.27      207.34      6.37 o 
  -5   1  13      164.73      169.10      4.96 o 
  -4   1  13      563.98      596.92     15.18 o 
  -3   1  13       14.82       21.34      2.33 o 
  -2   1  13        2.35        4.07      0.63 o 
  -1   1  13       20.23       26.45      3.15 o 
   0   1  13       21.30       16.80      2.19 o 
   1   1  13       54.23       45.35      3.21 o 
   2   1  13        9.76        6.58      1.22 o 
   3   1  13       43.21       42.12      1.23 o 
   4   1  13      103.98      102.66      2.86 o 
   5   1  13      167.06      168.89      2.90 o 
   6   1  13      437.58      444.21      9.37 o 
   7   1  13        1.47        0.99      0.61 o 
   8   1  13        3.13        1.57      0.64 o 
   9   1  13        9.90        6.98      0.89 o 
 -11   2  13        1.84        2.88      2.13 o 
 -10   2  13       63.82       67.28      6.05 o 
  -9   2  13      128.11      114.76      6.69 o 
  -8   2  13        1.38        0.24      1.02 o 
  -7   2  13        9.59        6.67      1.50 o 
  -6   2  13       40.05       40.64      2.21 o 
  -5   2  13       11.01       10.23      1.05 o 
  -4   2  13      299.36      296.28      9.51 o 
  -3   2  13      220.23      213.62     10.05 o 
  -2   2  13       37.04       31.39      3.04 o 
  -1   2  13       10.24        5.96      0.59 o 
   0   2  13      370.18      371.54     16.95 o 
   1   2  13       69.03       70.58      4.54 o 
   2   2  13        2.08        0.94      0.57 o 
   3   2  13        6.98        6.38      0.80 o 
   4   2  13      141.91      143.32      7.32 o 
   5   2  13        0.62       -0.05      0.67 o 
   6   2  13      119.80      122.06      6.54 o 
   7   2  13       83.04       83.40      3.71 o 
   8   2  13      110.83      118.06      4.95 o 
  -8   3  13      218.49      198.10     16.62 o 
  -7   3  13      245.83      247.43     17.38 o 
  -6   3  13       87.29       81.08      5.09 o 
  -5   3  13        8.18        8.65      2.38 o 
  -4   3  13       24.48       21.64      2.53 o 
  -3   3  13      137.80      127.69     10.12 o 
  -2   3  13       78.96       70.29      5.39 o 
  -1   3  13       23.03       21.74      2.63 o 
   0   3  13        3.61        3.79      0.89 o 
   1   3  13       97.83      102.42      8.86 o 
   2   3  13      416.44      402.38     34.80 o 
   3   3  13       88.33       90.62      5.15 o 
   4   3  13       54.02       49.34      2.98 o 
   5   3  13       42.61       39.15      1.81 o 
 -12   0  14        0.18       -1.68      1.79 o 
 -11   0  14      463.52      492.76      5.97 o 
 -10   0  14        0.11       -1.10      1.10 o 
  -9   0  14      479.08      514.82     38.05 o 
  -8   0  14        3.00        6.03      1.10 o 
  -7   0  14      255.75      271.69     21.84 o 
  -6   0  14      294.40      315.31      3.95 o 
  -5   0  14        2.49        1.78      0.95 o 
  -4   0  14      843.39      903.51     34.21 o 
  -3   0  14      383.49      406.25     20.98 o 
  -2   0  14       55.29       44.29      1.70 o 
  -1   0  14      755.57      774.42     55.19 o 
   0   0  14      388.42      438.18     32.27 o 
   1   0  14      673.82      671.30     44.26 o 
   2   0  14       17.93       13.41      0.95 o 
   3   0  14      205.36      212.13      5.73 o 
   4   0  14      775.44      784.38      7.25 o 
   5   0  14        0.06        0.38      0.83 o 
   6   0  14      368.06      362.06     14.02 o 
   7   0  14       82.09       80.99      3.90 o 
   8   0  14       22.38       21.69      1.59 o 
 -11   1  14      298.91      291.59      4.94 o 
 -10   1  14        0.39       -1.43      1.72 o 
  -9   1  14       56.95       54.89      6.01 o 
  -8   1  14       68.88       69.34      1.88 o 
  -7   1  14      585.37      605.92     23.53 o 
  -6   1  14        3.31        3.74      0.73 o 
  -5   1  14       75.12       79.81      2.69 o 
  -4   1  14       59.07       64.86      3.13 o 
  -3   1  14       55.74       62.73      2.07 o 
  -2   1  14       11.57       16.51      1.44 o 
  -1   1  14      216.01      246.55      9.73 o 
   0   1  14       44.61       51.27      2.31 o 
   1   1  14      218.61      219.89      4.97 o 
   2   1  14      196.79      191.34      2.64 o 
   3   1  14      161.96      154.07      4.03 o 
   4   1  14       48.10       51.56      1.41 o 
   5   1  14      127.63      127.99      2.77 o 
   6   1  14        0.04       -0.58      0.58 o 
   7   1  14       32.38       32.10      1.46 o 
   8   1  14       32.95       31.17      1.65 o 
 -10   2  14       13.91        8.45      2.75 o 
  -9   2  14      174.51      179.34     10.36 o 
  -8   2  14      242.06      241.72      9.00 o 
  -7   2  14       74.25       70.16      3.24 o 
  -6   2  14        7.87        9.20      0.86 o 
  -5   2  14      388.30      382.79     11.56 o 
  -4   2  14      111.01      107.30      5.48 o 
  -3   2  14      836.83      888.68     57.40 o 
  -2   2  14       16.45       11.43      1.57 o 
  -1   2  14      105.05      105.02      4.17 o 
   0   2  14      217.26      215.76      9.33 o 
   1   2  14      228.79      237.14     12.21 o 
   2   2  14      223.73      238.58     12.97 o 
   3   2  14        9.61        7.68      1.28 o 
   4   2  14      205.05      218.41     10.99 o 
   5   2  14      281.77      285.16     13.07 o 
   6   2  14       65.24       64.75      3.27 o 
   7   2  14      277.64      281.35     12.51 o 
  -7   3  14      144.94      147.23     10.79 o 
  -6   3  14        0.02       -0.94      0.94 o 
  -5   3  14      164.45      158.66     14.03 o 
  -4   3  14      147.97      139.17     11.01 o 
  -3   3  14      220.88      206.76     18.51 o 
  -2   3  14      197.39      189.66     16.12 o 
  -1   3  14       93.01       88.96      8.90 o 
   0   3  14      100.00       96.33      8.82 o 
   1   3  14      272.89      283.45     24.71 o 
   2   3  14       30.06       34.98      2.81 o 
   3   3  14      116.78      120.38     10.64 o 
   4   3  14       30.17       30.09      2.13 o 
 -10   1  15       17.12       14.26      1.99 o 
  -9   1  15       53.21       54.75      1.87 o 
  -8   1  15       13.88       10.62      1.06 o 
  -7   1  15      131.89      144.37      4.08 o 
  -6   1  15        9.53       18.06      7.09 o 
  -5   1  15       23.63       16.42      1.31 o 
  -4   1  15      234.11      244.35     11.64 o 
  -3   1  15       21.59       21.21      1.30 o 
  -2   1  15       23.91       20.07      1.24 o 
  -1   1  15       87.08       74.77      2.42 o 
   0   1  15       33.98       27.93      1.28 o 
   1   1  15      128.98      123.71      2.36 o 
   2   1  15        0.50       -0.65      0.69 o 
   3   1  15       62.70       63.36      2.16 o 
   4   1  15        8.76        8.25      0.84 o 
   5   1  15        2.69        2.58      0.78 o 
   6   1  15       69.78       71.56      3.99 o 
   7   1  15        0.80       -0.61      0.65 o 
  -9   2  15        7.75        3.84      1.05 o 
  -8   2  15       11.12        9.34      1.10 o 
  -7   2  15       71.97       72.67      2.89 o 
  -6   2  15      129.35      144.23      6.69 o 
  -5   2  15       99.52      101.26      5.59 o 
  -4   2  15       47.84       46.04      5.14 o 
  -3   2  15      460.67      466.82     32.05 o 
  -2   2  15      223.10      216.08     10.56 o 
  -1   2  15      148.02      150.51      9.03 o 
   0   2  15        1.94        0.16      0.85 o 
   1   2  15        3.72        1.85      1.00 o 
   2   2  15       36.19       43.35      1.28 o 
   3   2  15      134.12      139.30      9.91 o 
   4   2  15       24.76       25.79      1.27 o 
   5   2  15       25.96       24.05      1.91 o 
   6   2  15       48.94       43.99      2.97 o 
  -6   3  15        9.98       10.35      2.46 o 
  -5   3  15      134.30      130.93     11.22 o 
  -4   3  15        1.00       -0.76      0.94 o 
  -3   3  15      175.99      175.06     15.06 o 
  -2   3  15       89.23       81.06      8.72 o 
  -1   3  15      188.26      190.06     17.38 o 
   0   3  15        0.00       -0.90      0.90 o 
   1   3  15       53.02       47.43      4.14 o 
   2   3  15        4.42        4.73      1.08 o 
 -10   0  16      111.28       97.34      3.59 o 
  -9   0  16       33.62       32.87      2.86 o 
  -8   0  16       29.89       34.89      2.86 o 
  -7   0  16      344.37      372.20      7.23 o 
  -6   0  16      243.11      254.85      5.31 o 
  -5   0  16       47.60       49.33      2.21 o 
  -4   0  16       40.14       35.28      1.70 o 
  -3   0  16      374.06      400.55     22.61 o 
  -2   0  16        2.93        3.03      0.96 o 
  -1   0  16       59.21       69.76      2.36 o 
   0   0  16        1.88        0.23      0.86 o 
   1   0  16       60.57       65.82      1.77 o 
   2   0  16        1.36       -1.02      1.08 o 
   3   0  16      382.17      392.17      7.94 o 
   4   0  16        0.63       -0.43      0.90 o 
   5   0  16       48.73       51.23      3.09 o 
   6   0  16       20.40       17.27      3.17 o 
 -10   1  16      138.34      136.02      4.39 o 
  -9   1  16       90.04       83.33      4.09 o 
  -8   1  16      254.47      275.72      4.35 o 
  -7   1  16      245.33      260.79      2.80 o 
  -6   1  16        9.78        7.28      1.43 o 
  -5   1  16      442.65      475.06     23.47 o 
  -4   1  16       79.00       78.85      2.00 o 
  -3   1  16      709.51      728.67     18.08 o 
  -2   1  16       41.77       42.07      3.51 o 
  -1   1  16      122.04      111.71      1.70 o 
   0   1  16       59.46       57.17      1.45 o 
   1   1  16      431.49      441.05      6.94 o 
   2   1  16      152.35      149.21      3.23 o 
   3   1  16      125.02      135.43      2.82 o 
   4   1  16        3.08        3.35      0.81 o 
   5   1  16      675.56      705.13     19.99 o 
   6   1  16       15.25       16.47      1.98 o 
  -8   2  16      175.55      184.35      7.76 o 
  -7   2  16      204.41      219.85     17.33 o 
  -6   2  16      354.26      374.55     11.02 o 
  -5   2  16       48.14       46.22      2.08 o 
  -4   2  16       21.06       16.33      2.16 o 
  -3   2  16       17.88       15.13      1.33 o 
  -2   2  16       22.96       17.03      3.59 o 
  -1   2  16      162.41      160.96      2.74 o 
   0   2  16        6.37        4.89      1.23 o 
   1   2  16      198.05      194.11      2.94 o 
   2   2  16      178.46      177.37      2.88 o 
   3   2  16      203.66      203.32      3.05 o 
   4   2  16      103.64      106.39      2.97 o 
  -3   3  16       81.67       76.47      2.54 o 
  -2   3  16      279.92      254.73      3.72 o 
  -1   3  16       86.80       83.16      2.37 o 
  -8   1  17        8.04        5.84      1.38 o 
  -7   1  17      122.27      120.53     12.27 o 
  -6   1  17        7.25        5.17      1.28 o 
  -5   1  17       28.58       34.34      1.50 o 
  -4   1  17       23.60       24.63      1.42 o 
  -3   1  17       22.04       18.60      1.19 o 
  -2   1  17        7.13        4.36      0.87 o 
  -1   1  17       89.03       78.50      1.61 o 
   0   1  17       79.94       78.70      1.66 o 
   1   1  17        1.53        1.34      0.79 o 
   2   1  17       14.17       11.71      0.95 o 
   3   1  17      111.49      120.74      2.30 o 
   4   1  17       17.51       14.74      1.63 o 
  -6   2  17       31.52       27.26      2.93 o 
  -5   2  17        1.82        1.05      1.19 o 
  -4   2  17        5.28        3.97      1.23 o 
  -3   2  17       20.42       15.83      2.38 o 
  -2   2  17       22.90       21.44      3.64 o 
  -1   2  17        8.19        4.60      1.13 o 
   0   2  17      152.60      148.11      3.90 o 
   1   2  17        2.28        1.05      1.07 o 
   2   2  17       19.72       11.83      2.05 o 
  -8   0  18      161.33      156.74      4.37 o 
  -7   0  18       93.88       97.24      3.61 o 
  -6   0  18      989.74     1100.12     40.51 o 
  -5   0  18       26.60       25.45      2.05 o 
  -4   0  18      560.88      630.34     26.29 o 
  -3   0  18       23.57       18.58      3.20 o 
  -2   0  18      463.36      487.48     24.18 o 
  -1   0  18       15.71       12.11      2.05 o 
   0   0  18      425.19      426.97     17.19 o 
   1   0  18       14.44       12.49      1.35 o 
   2   0  18      379.12      396.01     11.88 o 
   3   0  18        0.21       -1.01      1.01 o 
  -7   1  18        0.39       -0.73      1.27 o 
  -6   1  18      280.02      310.91      5.08 o 
  -5   1  18       87.71       94.42      1.97 o 
  -4   1  18      123.87      128.21      2.12 o 
  -3   1  18       81.36       84.85      2.75 o 
  -2   1  18      308.79      320.38      8.15 o 
  -1   1  18        1.38        1.30      1.60 o 
   0   1  18      150.34      154.45      2.69 o 
   1   1  18      164.14      163.47      2.69 o 
   2   1  18      147.04      156.10      5.24 o 
   3   1  18        1.55        2.39      0.87 o 
  -3   2  18        0.09       -1.21      1.21 o 
  -2   2  18      512.92      505.61      8.40 o 
  -1   2  18        0.16       -1.13      1.13 o 
  -4   1  19        6.19        5.02      1.01 o 
  -3   1  19        3.65        1.71      1.17 o 
  -2   1  19        3.96        1.24      0.95 o 
  -1   1  19       26.16       26.77      1.49 o 
   0   1  19        0.07       -0.26      0.86 o 
                                                 
